# Supplementary material for: Dietary Palmitic Acid Drives a Palmitoyltransferase ZDHHC15‐YAP Feedback Loop Promoting Tumor Metastasis
Source: Adv Sci (Weinh). 2024 Dec 16;12(6):2409883. doi: 10.1002/advs.202409883 (PMC11809420; doi:10.1002/advs.202409883)
Supplement: Supplementary file 2 — Supporting Information [file ADVS-12-2409883-s003.xls]

## Sheet: PAvsBSA_deg_up
Table S1 Up-regulated genes upon treatment with palmitic acid(PA) compared to BSA in TOV-112D cells
gene_id	PA_1	PA_2	BSA_1	BSA_2	PA	BSA	log2FoldChange	pvalue	padj	gene_name
ENSG00000105825	1153.68	1640.27	108.697	132	1396.97	120.349	3.53657	7.75958e-14	1.43257e-09	TFPI2
ENSG00000179776	273.572	374.254	15.3714	46	323.913	30.6857	3.39432	3.21659e-08	0.000197949	CDH5
ENSG00000164120	803.192	910.565	150.42	163	856.879	156.71	2.45086	1.06811e-07	0.000492988	HPGD
ENSG00000156284	956.042	1226.62	171.281	234	1091.33	202.64	2.42866	2.47289e-07	0.000913092	CLDN8
ENSG00000197558	174.268	281.138	17.5673	37	227.703	27.2836	3.05679	6.77375e-07	0.00168215	SSPO
ENSG00000173175	87.621	141.464	2.19591	12	114.543	7.09795	3.99512	7.28913e-07	0.00168215	ADCY5
ENSG00000205549	52.5726	89.5344	2.19591	3	71.0535	2.59795	4.76787	1.24292e-06	0.00254965	C9orf92
ENSG00000229453	72.0439	132.511	1.09795	10	102.277	5.54898	4.18258	1.46767e-06	0.0027096	SPINK8
ENSG00000047457	3267.29	3694.19	85.6404	635	3480.74	360.32	3.27139	1.85391e-06	0.00311154	CP
ENSG00000135218	387.48	519.3	27.4489	100	453.39	63.7244	2.82762	4.56638e-06	0.00702538	CD36
ENSG00000049130	3335.44	4126.64	360.129	1137	3731.04	748.564	2.31706	3.50315e-05	0.0348963	KITLG
ENSG00000225614	563.695	827.298	159.203	189	695.497	174.102	1.99795	3.55909e-05	0.0348963	ZNF469
ENSG00000165730	74.9646	101.174	10.9795	11	88.0693	10.9898	3.0029	3.63531e-05	0.0348963	STOX1
ENSG00000163873	262.863	324.115	36.2325	79	293.489	57.6162	2.34611	3.76923e-05	0.0348963	GRIK3
ENSG00000167772	185.951	239.057	45.0161	43	212.504	44.0081	2.27213	3.78034e-05	0.0348963	ANGPTL4
ENSG00000186160	68.1497	102.069	1.09795	13	85.1095	7.04898	3.5756	5.39551e-05	0.0452781	CYP4Z1
ENSG00000156689	2464.1	2470.26	839.935	489	2467.18	664.467	1.89285	5.85007e-05	0.0469583	GLYATL2
ENSG00000261578	342.695	460.207	85.6404	112	401.451	98.8202	2.02177	6.3172e-05	0.0474479	AP003119.3
ENSG00000166509	26.2863	29.5464	0	0	27.9163	0	7.17851	6.42508e-05	0.0474479	CLEC3A
ENSG00000146674	8194.51	10156.8	467.728	2617	9175.65	1542.36	2.57251	6.70704e-05	0.0476251	IGFBP3
ENSG00000073737	202.502	208.615	45.0161	51	205.559	48.0081	2.09762	0.000117819	0.0763942	DHRS9
ENSG00000137673	122.669	126.244	29.6448	11	124.456	20.3224	2.62108	0.00012	0.0763942	MMP7
ENSG00000198691	332.96	445.882	88.9343	116	389.421	102.467	1.92562	0.000138924	0.0787494	ABCA4
ENSG00000186526	64.2554	91.3251	7.68568	13	77.7903	10.3428	2.90611	0.000140761	0.0787494	CYP4F8
ENSG00000007062	444.92	546.16	127.363	151	495.54	139.181	1.83177	0.00014617	0.0793702	PROM1
ENSG00000082074	123.643	168.325	3.29386	33	145.984	18.1469	2.99871	0.000172782	0.0886086	FYB1
ENSG00000250722	19.4713	25.965	0	0	22.7182	0	6.88156	0.000212249	0.0989896	SELENOP
ENSG00000105141	7786.59	7787.71	1542.63	3004	7787.15	2273.31	1.77621	0.00022396	0.0989896	CASP14
ENSG00000081479	37.9691	38.4998	2.19591	2	38.2345	2.09795	4.18967	0.000232545	0.099843	LRP2
ENSG00000283167	105.145	220.255	41.7223	22	162.7	31.8611	2.35616	0.000293704	0.120497	AC140479.7
ENSG00000165186	85.6739	116.395	24.155	5	101.034	14.5775	2.80331	0.000320421	0.1286	PTCHD1
ENSG00000227218	98.3302	119.976	27.4489	13	109.153	20.2244	2.4376	0.00032804	0.128614	AL157935.1
ENSG00000176153	574.404	616.892	195.436	186	595.648	190.718	1.64314	0.000405955	0.152954	GPX2
ENSG00000249641	494.572	572.125	193.24	129	533.348	161.12	1.72775	0.000424766	0.156841	HOXC13-AS
ENSG00000010610	15.5771	24.1743	0	0	19.8757	0	6.68899	0.000448756	0.160675	CD4
ENSG00000159200	5856.98	5721.25	2293.63	1657	5789.11	1975.31	1.55132	0.000456921	0.160675	RCAN1
ENSG00000152785	303.753	308.894	35.1345	107	306.323	71.0673	2.10502	0.000467691	0.160675	BMP3
ENSG00000134258	497.493	544.369	142.734	184	520.931	163.367	1.67253	0.000469961	0.160675	VTCN1
ENSG00000102287	1215.01	2033.33	464.435	582	1624.17	523.217	1.63416	0.000634364	0.209136	GABRE
ENSG00000164764	174.268	216.673	52.7018	55	195.471	53.8509	1.85995	0.000680177	0.21506	SBSPON
ENSG00000215915	68.1497	105.651	12.0775	20	86.9002	16.0387	2.43448	0.000687332	0.21506	ATAD3C
ENSG00000244242	67.1761	130.72	19.7632	21	98.9482	20.3816	2.27986	0.00096179	0.268604	IFITM10
ENSG00000227066	971.619	1268.7	296.448	456	1120.16	376.224	1.57374	0.000964554	0.268604	Z98257.1
ENSG00000118785	13.6299	20.5929	0	0	17.1114	0	6.47291	0.000964961	0.268604	SPP1
ENSG00000008513	2111.67	2530.24	693.907	975	2320.95	834.453	1.47569	0.00114515	0.308388	ST3GAL1
ENSG00000223764	64.2554	96.6972	4.39182	21	80.4763	12.6959	2.65457	0.00115257	0.308388	LINC02593
ENSG00000226777	25.3127	29.5464	0	2	27.4295	1	4.73385	0.00128112	0.333128	FAM30A
ENSG00000232931	540.329	1084.26	289.86	38	812.296	163.93	2.31032	0.00143533	0.358096	LINC00342
ENSG00000170835	78.8589	73.4182	6.58772	22	76.1386	14.2939	2.40491	0.00200707	0.46159	CEL
ENSG00000103489	117.802	134.302	21.9591	43	126.052	32.4795	1.95314	0.00202518	0.46159	XYLT1
ENSG00000133460	324.198	477.219	109.795	159	400.708	134.398	1.57551	0.00212567	0.47282	SLC2A11
ENSG00000101825	196.66	250.696	59.2895	84	223.678	71.6448	1.64155	0.00242443	0.520463	MXRA5
ENSG00000181085	28.2334	33.1277	4.39182	1	30.6806	2.69591	3.52885	0.00254241	0.52444	MAPK15
ENSG00000196371	287.202	338.44	98.8159	120	312.821	109.408	1.51524	0.00255658	0.52444	FUT4
ENSG00000054983	1510	1757.56	424.908	767	1633.78	595.954	1.45466	0.0025956	0.526593	GALC
ENSG00000273118	20.4449	25.0696	1.09795	0	22.7573	0.548977	5.43304	0.00276777	0.543602	AC093865.1
ENSG00000198074	4418.05	5180.46	976.081	2336	4799.25	1656.04	1.53494	0.00286855	0.557189	AKR1B10
ENSG00000183032	163.559	134.302	55.9957	29	148.93	42.4978	1.81179	0.00289731	0.557189	SLC25A21
ENSG00000241860	24.3392	4.47672	0	0	14.4079	0	6.2217	0.00304785	0.574178	AL627309.5
ENSG00000030419	260.916	291.882	98.8159	98	276.399	98.4079	1.49002	0.00314965	0.587361	IKZF2
ENSG00000223356	15.5771	29.5464	1.09795	1	22.5617	1.04898	4.43008	0.0032753	0.596057	AL590666.1
ENSG00000164855	1499.29	2220.45	666.458	810	1859.87	738.229	1.33303	0.00385572	0.677946	TMEM184A
ENSG00000115594	1105.97	1093.22	469.924	439	1099.59	454.462	1.27479	0.00411649	0.716968	IL1R1
ENSG00000169083	191.793	174.592	69.1711	55	183.192	62.0856	1.56179	0.00427611	0.737809	AR
ENSG00000172478	809.034	1058.3	186.652	459	933.666	322.826	1.53155	0.0043982	0.751849	MAB21L4
ENSG00000257093	1276.35	1480	546.781	608	1378.18	577.391	1.2551	0.0047272	0.772332	KIAA1147
ENSG00000260528	229.762	261.441	111.991	38	245.601	74.9957	1.71407	0.00486213	0.784353	FAM157C
ENSG00000006025	139.22	200.557	40.6243	68	169.889	54.3121	1.64372	0.00503509	0.795201	OSBPL7
ENSG00000150551	107.092	104.755	12.0775	41	105.924	26.5387	1.99124	0.00511351	0.795201	LYPD1
ENSG00000227517	70.0968	66.2555	21.9591	2	68.1761	11.9795	2.52012	0.00546597	0.822995	LINC01483
ENSG00000213949	467.312	633.904	261.313	54	550.608	157.657	1.80575	0.00548307	0.822995	ITGA1
ENSG00000196167	76.9118	130.72	8.78363	39	103.816	23.8918	2.11372	0.00561575	0.836113	COLCA1
ENSG00000233725	50.6255	76.9996	4.39182	21	63.8125	12.6959	2.32065	0.00654224	0.922006	LINC00284
ENSG00000137642	858.686	849.682	395.263	342	854.184	368.632	1.2125	0.0072726	0.972948	SORL1
ENSG00000164684	1289	1335.85	671.948	435	1312.43	553.474	1.24592	0.00735813	0.977308	ZNF704
ENSG00000228463	65.229	70.7322	24.155	8	67.9806	16.0775	2.08717	0.00753372	0.986437	AP006222.1
ENSG00000156219	124.617	138.778	54.8977	32	131.697	43.4489	1.6023	0.00808201	0.999756	ART3
ENSG00000234771	178.163	260.545	92.2281	70	219.354	81.1141	1.4364	0.0081781	0.999756	SLC25A25-AS1
ENSG00000256043	613.347	748.508	270.097	314	680.927	292.048	1.2212	0.00841139	0.999756	CTSO
ENSG00000004468	235.603	287.406	129.559	45	261.504	87.2793	1.58545	0.00845493	0.999756	CD38
ENSG00000113946	323.224	351.87	172.379	60	337.547	116.189	1.54041	0.00849697	0.999756	CLDN16
ENSG00000111341	329.066	410.068	132.852	168	369.567	150.426	1.29646	0.00862785	0.999756	MGP
ENSG00000129682	36.9955	55.5114	9.88159	10	46.2534	9.94079	2.21882	0.00891973	0.999756	FGF13
ENSG00000138448	216.132	245.324	32.9386	115	230.728	73.9693	1.63861	0.00976579	0.999756	ITGAV
ENSG00000123364	1289.98	1482.69	488.59	725	1386.33	606.795	1.1918	0.00991023	0.999756	HOXC13
ENSG00000218416	181.083	223.836	54.8977	95	202.46	74.9489	1.43223	0.0104623	0.999756	AC110619.1
ENSG00000134627	30.1806	45.6626	5.48977	9	37.9216	7.24489	2.38393	0.0108689	0.999756	PIWIL4
ENSG00000176945	250.207	256.964	35.1345	130	253.585	82.5673	1.61637	0.0109289	0.999756	MUC20
ENSG00000164330	9.73567	9.84879	0	0	9.79223	0	5.66691	0.0111736	0.999756	EBF1
ENSG00000224769	102.224	120.872	7.68568	49	111.548	28.3428	1.97082	0.0111859	0.999756	MUC20P1
ENSG00000118194	87.621	104.755	41.7223	13	96.1881	27.3611	1.81916	0.0112236	0.999756	TNNT2
ENSG00000115738	160.638	201.453	34.0366	89	181.045	61.5183	1.55475	0.0116712	0.999756	ID2
ENSG00000198363	8214.96	8793.18	4716.81	2946	8504.07	3831.41	1.15032	0.0117282	0.999756	ASPH
ENSG00000170190	69.1232	88.6391	31.8407	13	78.8812	22.4203	1.82016	0.0121619	0.999756	SLC16A5
ENSG00000265763	302.779	462.893	103.208	197	382.836	150.104	1.34996	0.0125708	0.999756	ZNF488
ENSG00000145703	176.216	174.592	66.9752	71	175.404	68.9876	1.34605	0.01265	0.999756	IQGAP2
ENSG00000186765	38.9427	72.5229	12.0775	16	55.7328	14.0387	1.98811	0.0126964	0.999756	FSCN2
ENSG00000003436	298.885	375.149	159.203	127	337.017	143.102	1.2364	0.0129722	0.999756	TFPI
ENSG00000109107	630.871	659.869	125.167	364	645.37	244.583	1.3989	0.0130389	0.999756	ALDOC
ENSG00000096006	16.5506	13.4302	0	1	14.9904	0.5	4.84697	0.0131828	0.999756	CRISP3
ENSG00000261773	13.6299	20.5929	2.19591	0	17.1114	1.09795	4.00137	0.0140932	0.999756	AC244090.2
ENSG00000253302	47.7048	51.0346	9.88159	15	49.3697	12.4408	1.98533	0.0142231	0.999756	STAU2-AS1
ENSG00000204175	149.929	184.441	36.2325	83	167.185	59.6162	1.48533	0.0142872	0.999756	GPRIN2
ENSG00000141497	88.5946	94.0112	14.2734	41	91.3029	27.6367	1.71933	0.0152137	0.999756	ZMYND15
ENSG00000120913	753.541	959.809	396.361	400	856.675	398.181	1.1054	0.0153696	0.999756	PDLIM2
ENSG00000248771	9.73567	8.0581	0	0	8.89688	0	5.52817	0.0159937	0.999756	SMIM31
ENSG00000115221	4145.45	4029.95	1806.13	2162	4087.7	1984.07	1.04279	0.0161441	0.999756	ITGB6
ENSG00000177614	3815.41	3585.85	2165.17	428	3700.63	1296.58	1.51324	0.0162957	0.999756	PGBD5
ENSG00000107099	45.7576	64.4648	12.0775	18	55.1112	15.0387	1.87141	0.0163585	0.999756	DOCK8
ENSG00000104368	1595.68	1280.34	635.715	734	1438.01	684.858	1.07007	0.0168644	0.999756	PLAT
ENSG00000273079	6.81497	10.7441	0	0	8.77955	0	5.51029	0.0169702	0.999756	GRIN2B
ENSG00000174501	233.656	278.452	133.95	17	256.054	75.4752	1.76515	0.017213	0.999756	ANKRD36C
ENSG00000275832	1254.93	1501.49	335.974	820	1378.21	577.987	1.25333	0.0173171	0.999756	ARHGAP23
ENSG00000132854	28.2334	35.8138	4.39182	8	32.0236	6.19591	2.36419	0.0173362	0.999756	KANK4
ENSG00000135842	262.863	387.684	29.6448	176	325.274	102.822	1.65959	0.0174154	0.999756	FAM129A
ENSG00000261068	142.141	139.674	66.9752	41	140.907	53.9876	1.38587	0.0179168	0.999756	AL512274.1
ENSG00000078114	350.484	367.091	195.436	115	358.788	155.218	1.20978	0.0181729	0.999756	NEBL
ENSG00000102174	695.127	747.613	385.382	291	721.37	338.191	1.09321	0.0183063	0.999756	PHEX
ENSG00000171564	4.86783	12.5348	0	0	8.70133	0	5.4982	0.018363	0.999756	FGB
ENSG00000197182	135.326	223.836	72.465	71	179.581	71.7325	1.32452	0.0184676	0.999756	MIRLET7BHG
ENSG00000068078	794.43	966.077	342.562	479	880.254	410.781	1.09934	0.0185314	0.999756	FGFR3
ENSG00000244165	90.5417	124.453	48.31	28	107.497	38.155	1.49722	0.0187832	0.999756	P2RY11
ENSG00000162804	120.722	144.15	45.0161	58	132.436	51.5081	1.36165	0.0191049	0.999756	SNED1
ENSG00000235092	8.7621	8.0581	0	0	8.4101	0	5.44721	0.0194617	0.999756	ID2-AS1
ENSG00000281641	21.4185	22.3836	3.29386	3	21.901	3.14693	2.80033	0.019823	0.999756	SAMD12-AS1
ENSG00000171903	1420.43	1467.47	769.666	655	1443.95	712.333	1.01949	0.0209976	0.999756	CYP4F11
ENSG00000082482	36.022	41.1858	9.88159	9	38.6039	9.44079	2.0329	0.02125	0.999756	KCNK2
ENSG00000111799	7021.36	7933.65	3968.01	3576	7477.5	3772	0.987241	0.0216985	0.999756	COL12A1
ENSG00000279108	54.5197	109.232	19.7632	33	81.8759	26.3816	1.63231	0.0219216	0.999756	AC008537.3
ENSG00000246777	21.4185	11.6395	2.19591	1	16.529	1.59795	3.38167	0.022588	0.999756	AC044802.1
ENSG00000117069	432.264	457.521	240.452	176	444.892	208.226	1.0958	0.0229113	0.999756	ST6GALNAC5
ENSG00000172382	196.66	176.383	39.5263	104	186.522	71.7632	1.37552	0.0238203	0.999756	PRSS27
ENSG00000283378	26.2863	64.4648	13.1754	10	45.3756	11.5877	1.97296	0.0241328	0.999756	CNTNAP3C
ENSG00000091428	65.229	76.1043	25.2529	23	70.6666	24.1265	1.55126	0.0241723	0.999756	RAPGEF4
ENSG00000157617	989.144	1334.06	559.957	586	1161.6	572.978	1.01961	0.0246764	0.999756	C2CD2
ENSG00000276600	967.725	1126.34	634.617	347	1047.03	490.809	1.09347	0.0255476	0.999756	RAB7B
ENSG00000132326	256.048	274.871	129.559	115	265.459	122.279	1.11865	0.0255574	0.999756	PER2
ENSG00000185220	259.942	269.499	150.42	79	264.72	114.71	1.20784	0.0256491	0.999756	PGBD2
ENSG00000128039	1002.77	1361.82	303.035	735	1182.3	519.018	1.18737	0.0258559	0.999756	SRD5A3
ENSG00000099219	7567.53	8160.17	4033.88	4115	7863.85	4074.44	0.948634	0.0262899	0.999756	ERMP1
ENSG00000147044	3184.54	3485.58	1881.89	1520	3335.06	1700.95	0.971428	0.026359	0.999756	CASK
ENSG00000198682	579.272	597.195	346.953	207	588.233	276.977	1.08719	0.0265378	0.999756	PAPSS2
ENSG00000050628	36.9955	29.5464	6.58772	9	33.2709	7.79386	2.09044	0.026924	0.999756	PTGER3
ENSG00000179846	55.4933	65.3601	13.1754	25	60.4267	19.0877	1.65891	0.0271978	0.999756	NKPD1
ENSG00000174428	244.365	299.045	108.697	141	271.705	124.849	1.12145	0.0276899	0.999756	GTF2IRD2B
ENSG00000064042	2844.76	3054.92	1215.44	1757	2949.84	1486.22	0.988907	0.0279335	0.999756	LIMCH1
ENSG00000188613	504.308	574.811	288.762	241	539.559	264.881	1.02673	0.0281052	0.999756	NANOS1
ENSG00000073734	28.2334	27.7557	8.78363	2	27.9946	5.39182	2.38906	0.0284464	0.999756	ABCB11
ENSG00000115009	153.824	129.825	77.9547	32	141.824	54.9774	1.36978	0.0286665	0.999756	CCL20
ENSG00000162543	22.392	22.3836	0	6	22.3878	3	2.87652	0.0297552	0.999756	UBXN10
ENSG00000148848	144.088	136.092	61.4854	59	140.09	60.2427	1.21757	0.0300096	0.999756	ADAM12
ENSG00000102383	1249.09	1499.7	875.069	405	1374.39	640.035	1.10293	0.0302424	0.999756	ZDHHC15
ENSG00000213694	1041.72	1124.55	598.385	514	1083.13	556.192	0.961676	0.0311888	0.999756	S1PR3
ENSG00000064393	642.554	703.741	384.284	288	673.147	336.142	1.00217	0.0313169	0.999756	HIPK2
ENSG00000235109	283.308	362.615	135.048	172	322.961	153.524	1.07262	0.0317375	0.999756	ZSCAN31
ENSG00000198515	127.537	111.918	47.212	53	119.728	50.106	1.25603	0.0317478	0.999756	CNGA1
ENSG00000138378	766.197	852.368	401.851	426	809.282	413.926	0.967258	0.0318056	0.999756	STAT4
ENSG00000137507	27.2599	63.5695	0	17	45.4147	8.5	2.40599	0.0319111	0.999756	LRRC32
ENSG00000175318	1674.53	2137.19	499.569	1240	1905.86	869.785	1.13148	0.0321175	0.999756	GRAMD2A
ENSG00000259579	13.6299	16.1162	2.19591	1	14.8731	1.59795	3.23078	0.0325433	0.999756	AC087762.1
ENSG00000107984	2018.2	2280.44	1400.99	623	2149.32	1011.99	1.08691	0.0325901	0.999756	DKK1
ENSG00000279041	29.207	30.4417	8.78363	5	29.8244	6.89182	2.11892	0.0328494	0.999756	AC102945.2
ENSG00000146950	921.968	1194.39	388.676	648	1058.18	518.338	1.02938	0.0331543	0.999756	SHROOM2
ENSG00000151090	759.382	692.997	460.043	227	726.189	343.521	1.08047	0.0335932	0.999756	THRB
ENSG00000137501	6663.09	6561.08	4453.3	1300	6612.09	2876.65	1.2008	0.03424	0.999756	SYTL2
ENSG00000267056	179.136	173.697	105.404	35	176.417	70.2018	1.33197	0.0342775	0.999756	AC005336.1
ENSG00000071575	1003.75	946.379	617.05	335	975.063	476.025	1.03482	0.0344844	0.999756	TRIB2
ENSG00000164125	84.7003	130.72	59.2895	11	107.71	35.1448	1.62091	0.0346785	0.999756	FAM198B
ENSG00000088340	196.66	354.556	114.187	137	275.608	125.594	1.13392	0.0347087	0.999756	FER1L4
ENSG00000162591	468.286	642.857	88.9343	358	555.571	223.467	1.31298	0.0347417	0.999756	MEGF6
ENSG00000154928	40.8898	44.7672	15.3714	10	42.8285	12.6857	1.7588	0.0351762	0.999756	EPHB1
ENSG00000112245	46.7312	31.3371	15.3714	5	39.0341	10.1857	1.94531	0.0355626	0.999756	PTP4A1
ENSG00000230650	126.564	160.267	81.2486	36	143.415	58.6243	1.29336	0.0359606	0.999756	AC140479.2
ENSG00000148735	196.66	222.941	38.4284	129	209.801	83.7142	1.32324	0.0361647	0.999756	PLEKHS1
ENSG00000165323	50.6255	68.0462	28.5468	8	59.3358	18.2734	1.70607	0.0361653	0.999756	FAT3
ENSG00000050730	72.0439	57.302	28.5468	17	64.673	22.7734	1.50835	0.0367019	0.999756	TNIP3
ENSG00000164056	163.559	184.441	20.8611	105	174	62.9306	1.46424	0.0367425	0.999756	SPRY1
ENSG00000255240	12.6564	16.1162	2.19591	1	14.3863	1.59795	3.18278	0.0369481	0.999756	AP001636.3
ENSG00000095303	1095.26	1447.77	528.116	766	1271.52	647.058	0.974451	0.0371702	0.999756	PTGS1
ENSG00000120088	30.1806	34.9184	3.29386	12	32.5495	7.64693	2.08021	0.0372473	0.999756	CRHR1
ENSG00000113240	131.431	207.72	87.8363	61	169.576	74.4182	1.18976	0.03727	0.999756	CLK4
ENSG00000001084	5232.92	5791.09	2663.64	3230	5512	2946.82	0.903398	0.0374215	0.999756	GCLC
ENSG00000205403	72.0439	123.558	5.48977	52	97.8007	28.7449	1.76147	0.0374699	0.999756	CFI
ENSG00000183778	28.2334	26.8603	7.68568	5	27.5469	6.34284	2.12275	0.0375653	0.999756	B3GALT5
ENSG00000087842	582.193	667.927	104.306	415	625.06	259.653	1.26655	0.0384771	0.999756	PIR
ENSG00000163207	187.898	215.778	104.306	86	201.838	95.1528	1.08555	0.0388087	0.999756	IVL
ENSG00000180422	3.89427	9.84879	0	0	6.87153	0	5.1576	0.0390206	0.999756	LINC00304
ENSG00000113140	1276.35	1531.93	138.342	925	1404.14	531.671	1.40065	0.0390245	0.999756	SPARC
ENSG00000099250	672.735	632.113	349.149	333	652.424	341.075	0.935742	0.0396822	0.999756	NRP1
ENSG00000108691	499.44	565.858	96.62	354	532.649	225.31	1.24029	0.039725	0.999756	CCL2
ENSG00000074527	2047.41	2228.51	1150.66	1154	2137.96	1152.33	0.891695	0.0398852	0.999756	NTN4
ENSG00000186529	433.237	522.881	225.081	263	478.059	244.04	0.969966	0.0402104	0.999756	CYP4F3
ENSG00000143365	52.5726	75.2089	3.29386	32	63.8908	17.6469	1.8488	0.0405347	0.999756	RORC
ENSG00000126878	2999.56	3331.58	1397.7	1965	3165.57	1681.35	0.912781	0.0413891	0.999756	AIF1L
ENSG00000248554	22.392	31.3371	6.58772	6	26.8645	6.29386	2.09539	0.0415697	0.999756	AC114956.2
ENSG00000160201	336.854	119.081	107.599	85	227.967	96.2997	1.24302	0.041862	0.999756	U2AF1
ENSG00000157110	621.136	829.984	220.689	473	725.56	346.844	1.06433	0.041879	0.999756	RBPMS
ENSG00000074181	4997.32	5116.89	2817.35	2721	5057.11	2769.18	0.868861	0.0421909	0.999756	NOTCH3
ENSG00000102837	35.0484	27.7557	12.0775	3	31.402	7.53875	2.06828	0.0423869	0.999756	OLFM4
ENSG00000115758	153.824	198.766	104.306	51	176.295	77.6528	1.18499	0.0427104	0.999756	ODC1
ENSG00000118523	7.78853	5.37207	0	0	6.5803	0	5.09265	0.0428649	0.999756	CTGF
ENSG00000144791	36.022	42.0812	3.29386	17	39.0516	10.1469	1.93491	0.0432676	0.999756	LIMD1
ENSG00000108244	4162.97	3781.04	2659.24	1397	3972.01	2028.12	0.969813	0.0437331	0.999756	KRT23
ENSG00000198695	6907.46	10154.1	4384.13	4753	8530.78	4568.57	0.900941	0.0440537	0.999756	MT-ND6
ENSG00000160446	1282.19	1234.68	1170.42	1841	1258.43	1505.71	-0.258926	0.574985	0.999756	ZDHHC12
ENSG00000267568	5.8414	7.16276	0	0	6.50208	0	5.07656	0.0441342	0.999756	AC016168.2
ENSG00000189058	99.3038	103.86	9.88159	59	101.582	34.4408	1.55561	0.0443444	0.999756	APOD
ENSG00000170381	160.638	170.115	80.1506	76	165.377	78.0753	1.08306	0.0444033	0.999756	SEMA3E
ENSG00000182621	91.5153	95.8019	31.8407	46	93.6586	38.9203	1.2653	0.0444489	0.999756	PLCB1
ENSG00000232104	76.9118	64.4648	38.4284	8	70.6883	23.2142	1.61235	0.0451859	0.999756	RFX3-AS1
ENSG00000138193	105.145	178.174	53.7997	71	141.659	62.3999	1.18254	0.0454068	0.999756	PLCE1
ENSG00000143126	4425.83	4707.72	2599.96	2438	4566.78	2518.98	0.858351	0.0454095	0.999756	CELSR2
ENSG00000158286	108.066	134.302	38.4284	66	121.184	52.2142	1.21303	0.0455472	0.999756	RNF207
ENSG00000053918	800.272	1139.77	163.595	665	970.023	414.298	1.22684	0.0457419	0.999756	KCNQ1
ENSG00000196136	41.8634	76.9996	12.0775	28	59.4315	20.0387	1.56502	0.0465955	0.999756	SERPINA3
ENSG00000182489	41.8634	71.6276	25.2529	14	56.7455	19.6265	1.53606	0.0468072	0.999756	XKRX
ENSG00000163762	86.6474	109.232	35.1345	48	97.9397	41.5673	1.23546	0.0473759	0.999756	TM4SF18
ENSG00000147408	610.426	634.799	335.974	330	622.613	332.987	0.902905	0.0474288	0.999756	CSGALNACT1
ENSG00000133056	951.175	1168.42	409.537	686	1059.8	547.768	0.95191	0.0476375	0.999756	PIK3C2B
ENSG00000145536	98.3302	109.232	42.8202	48	103.781	45.4101	1.19214	0.0476974	0.999756	ADAMTS16
ENSG00000196159	316.409	363.51	185.554	164	339.96	174.777	0.960166	0.0477829	0.999756	FAT4
ENSG00000188039	191.793	230.104	107.599	100	210.948	103.8	1.02346	0.0484237	0.999756	NWD1
ENSG00000242779	126.564	138.778	73.5629	46	132.671	59.7815	1.15182	0.0488017	0.999756	ZNF702P
ENSG00000168646	35.0484	40.2905	5.48977	16	37.6694	10.7449	1.80275	0.0488598	0.999756	AXIN2
ENSG00000184292	48586.8	44806.6	31736.4	17344	46696.7	24540.2	0.928181	0.0489373	0.999756	TACSTD2
ENSG00000146411	127.537	129.825	62.5834	56	128.681	59.2917	1.11833	0.0492781	0.999756	SLC2A12
ENSG00000166670	8.7621	10.7441	1.09795	0	9.75312	0.548977	4.20375	0.049503	0.999756	MMP10
ENSG00000090539	21.4185	25.0696	1.09795	8	23.2441	4.54898	2.33865	0.0499374	0.999756	CHRD

## Sheet: PAvsBSA_deg_Down
Table S1 Down-regulated genes upon treatment with palmitic acid(PA) compared to BSA in TOV-112D cells
gene_id	PA_1	PA_2	BSA_1	BSA_2	PA	BSA	log2FoldChange	pvalue	padj	gene_name
ENSG00000265972	124.617	76.9996	333.778	3526	100.808	1929.89	-4.25942	1.97164e-08	0.000182002	TXNIP
ENSG00000176406	2.9207	6.26741	66.9752	109	4.59406	87.9876	-4.25	3.80779e-07	0.00117166	RIMS2
ENSG00000138646	341.722	222.941	877.265	2395	282.331	1636.13	-2.53524	5.49313e-06	0.00780109	HERC5
ENSG00000158859	4.86783	2.68603	26.3509	120	3.77693	73.1754	-4.28531	1.31935e-05	0.0173984	ADAMTS4
ENSG00000134321	30.1806	25.0696	31.8407	697	27.6251	364.42	-3.72251	3.01197e-05	0.0348963	RSAD2
ENSG00000135114	262.863	106.546	550.075	1534	184.704	1042.04	-2.49702	4.13855e-05	0.0363838	OASL
ENSG00000157227	55.4933	36.7091	70.2691	686	46.1012	378.135	-3.03737	0.00011031	0.0754277	MMP14
ENSG00000130203	11.6828	8.95344	12.0775	270	10.3181	141.039	-3.77533	0.000129385	0.0787494	APOE
ENSG00000274615	8.7621	4.47672	34.0366	103	6.61941	68.5183	-3.37968	0.000134701	0.0787494	AC233968.1
ENSG00000204516	82.7532	32.2324	195.436	384	57.4928	289.718	-2.3359	0.000165954	0.0875386	MICB
ENSG00000185745	496.519	389.475	722.454	4149	442.997	2435.73	-2.45916	0.000181914	0.0907703	IFIT1
ENSG00000116774	42.8369	8.95344	242.648	108	25.8952	175.324	-2.76375	0.000201275	0.097788	OLFML3
ENSG00000095370	9.73567	9.84879	28.5468	151	9.79223	89.7734	-3.19818	0.000216325	0.0989896	SH2D3C
ENSG00000175197	47.7048	17.9069	117.481	244	32.8058	180.741	-2.46604	0.000225196	0.0989896	DDIT3
ENSG00000135477	161.612	169.22	523.724	563	165.416	543.362	-1.71579	0.000249721	0.104781	KRT87P
ENSG00000108771	36.022	38.4998	57.0936	450	37.2609	253.547	-2.76713	0.000334387	0.128614	DHX58
ENSG00000174672	6.81497	3.58138	19.7632	91	5.19817	55.3816	-3.42158	0.000552058	0.185311	BRSK2
ENSG00000184986	6.81497	3.58138	12.0775	111	5.19817	61.5387	-3.57304	0.000657533	0.212972	TMEM121
ENSG00000163283	612.373	275.766	1588.74	1371	444.07	1479.87	-1.73696	0.000698927	0.21506	ALPP
ENSG00000154133	50.6255	8.0581	266.803	96	29.3418	181.401	-2.63202	0.000831424	0.251582	ROBO4
ENSG00000130675	36.9955	23.279	104.306	153	30.1372	128.653	-2.09657	0.000844875	0.251582	MNX1
ENSG00000006740	8.7621	5.37207	7.68568	155	7.06708	81.3428	-3.52966	0.000871465	0.255381	ARHGAP44
ENSG00000166589	68.1497	55.5114	174.575	259	61.8305	216.787	-1.81097	0.000974785	0.268604	CDH16
ENSG00000119917	632.818	530.939	847.621	3783	581.879	2315.31	-1.99257	0.00123381	0.325408	IFIT3
ENSG00000137965	298.885	259.65	366.717	2036	279.267	1201.36	-2.10521	0.0013553	0.347521	IFI44
ENSG00000271503	965.778	333.068	2430.87	1953	649.423	2191.94	-1.75524	0.0014203	0.358096	CCL5
ENSG00000167601	111.96	68.9415	345.856	245	90.4508	295.428	-1.70834	0.00146864	0.36115	AXL
ENSG00000179111	9.73567	13.4302	26.3509	129	11.5829	77.6754	-2.74533	0.0014867	0.36115	HES7
ENSG00000174837	1.94713	4.47672	2.19591	103	3.21193	52.598	-4.02804	0.00169888	0.407334	ADGRE1
ENSG00000162654	18.4978	14.3255	5.48977	309	16.4116	157.245	-3.26189	0.00177623	0.417517	GBP4
ENSG00000152784	0	0	16.4693	12	0	14.2347	-6.37231	0.00178658	0.417517	PRDM8
ENSG00000160862	97.3567	40.2905	205.317	281	68.8236	243.159	-1.82317	0.00207021	0.466099	AZGP1
ENSG00000130487	144.088	110.127	189.946	787	127.108	488.473	-1.94299	0.00229431	0.504256	KLHDC7B
ENSG00000189060	2554.64	2349.38	3279.59	14334	2452.01	8806.79	-1.84469	0.0023297	0.506011	H1F0
ENSG00000169213	6.81497	1.79069	51.6038	25	4.30283	38.3019	-3.16506	0.0024558	0.521138	RAB3B
ENSG00000188984	7.78853	1.79069	60.3875	23	4.78961	41.6937	-3.13247	0.00254472	0.52444	AADACL3
ENSG00000100867	145.061	70.7322	327.19	338	107.897	332.595	-1.62539	0.00270422	0.542169	DHRS2
ENSG00000130513	807.087	620.474	1086.97	3602	713.78	2344.49	-1.71589	0.00273111	0.542169	GDF15
ENSG00000167549	141.167	108.337	399.655	303	124.752	351.328	-1.494	0.00299452	0.569947	CORO6
ENSG00000137745	288.176	252.487	327.19	1704	270.331	1015.6	-1.90983	0.00326649	0.596057	MMP13
ENSG00000256235	90.5417	41.1858	189.946	243	65.8638	216.473	-1.71878	0.00329313	0.596057	SMIM3
ENSG00000265107	86.6474	87.7438	182.26	350	87.1956	266.13	-1.61037	0.00346468	0.621019	GJA5
ENSG00000119922	689.285	510.346	1182.5	1979	599.816	1580.75	-1.39824	0.0037214	0.66062	IFIT2
ENSG00000161714	471.206	270.394	870.678	1070	370.8	970.339	-1.38827	0.00449141	0.75638	PLCD3
ENSG00000109099	56.4669	26.8603	141.636	139	41.6636	140.318	-1.75434	0.00450843	0.75638	PMP22
ENSG00000113739	741.858	355.452	1334.01	1626	548.655	1480.01	-1.43197	0.00455428	0.75638	STC2
ENSG00000165949	34.0748	48.3486	6.58772	19398	41.2117	9702.29	-7.87903	0.00458859	0.75638	IFI27
ENSG00000128965	170.374	26.8603	181.162	708	98.6172	444.581	-2.1743	0.00488574	0.784353	CHAC1
ENSG00000170786	0	0	3.29386	21	0	12.1469	-6.14736	0.00508984	0.795201	SDR16C5
ENSG00000272079	44.7841	49.2439	162.497	125	47.014	143.749	-1.61162	0.00516252	0.795201	AC004233.3
ENSG00000023330	184.978	141.464	365.619	482	163.221	423.809	-1.37718	0.00516868	0.795201	ALAS1
ENSG00000169252	4.86783	7.16276	36.2325	38	6.01529	37.1162	-2.62184	0.0054655	0.822995	ADRB2
ENSG00000112039	199.581	183.546	278.88	897	191.563	587.94	-1.61831	0.00576263	0.846195	FANCE
ENSG00000101187	119.749	76.1043	252.529	283	97.9265	267.765	-1.45226	0.00577514	0.846195	SLCO4A1
ENSG00000151692	0	3.58138	4.39182	54	1.79069	29.1959	-4.00543	0.00604462	0.878707	RNF144A
ENSG00000185507	336.854	410.068	203.121	3184	373.461	1693.56	-2.1811	0.00624261	0.899475	IRF7
ENSG00000167994	135.326	133.406	240.452	508	134.366	374.226	-1.47825	0.00628493	0.899475	RAB3IL1
ENSG00000187608	515.99	342.917	925.575	15853	429.454	8389.29	-4.288	0.00637021	0.904668	ISG15
ENSG00000182179	43.8105	59.0927	18.6652	567	51.4516	292.833	-2.50896	0.0066432	0.923827	UBA7
ENSG00000235162	176.216	68.0462	534.704	239	122.131	386.852	-1.66408	0.00665524	0.923827	C12orf75
ENSG00000065618	425.449	83.267	1370.25	502	254.358	936.123	-1.88033	0.0067737	0.933254	COL17A1
ENSG00000163121	13.6299	13.4302	6.58772	178	13.53	92.2939	-2.77161	0.00690735	0.944619	NEURL3
ENSG00000105928	39.9162	10.7441	103.208	95	25.3302	99.1038	-1.97273	0.00699225	0.949198	GSDME
ENSG00000100228	113.907	90.4298	262.411	265	102.169	263.706	-1.36849	0.00718545	0.968305	RAB36
ENSG00000172183	70.0968	49.2439	118.579	244	59.6704	181.29	-1.60494	0.00742234	0.978794	ISG20
ENSG00000167779	10.7092	4.47672	32.9386	50	7.59298	41.4693	-2.457	0.00768168	0.998612	IGFBP6
ENSG00000111331	1806.94	1631.32	1489.92	10590	1719.13	6039.96	-1.81291	0.00773489	0.998612	OAS3
ENSG00000187266	14.6035	19.6976	28.5468	128	17.1505	78.2734	-2.19073	0.00793448	0.999756	EPOR
ENSG00000168297	79.8325	84.1624	169.085	276	81.9974	222.542	-1.44086	0.00806241	0.999756	PXK
ENSG00000071242	9.73567	11.6395	19.7632	93	10.6876	56.3816	-2.40044	0.00825955	0.999756	RPS6KA2
ENSG00000157514	129.484	147.732	58.1916	1258	138.608	658.096	-2.24749	0.00831831	0.999756	TSC22D3
ENSG00000026025	109.039	26.8603	407.341	114	67.9499	260.67	-1.94098	0.00836445	0.999756	VIM
ENSG00000073282	1951.03	1447.77	3056.7	4945	1699.4	4000.85	-1.23537	0.00862046	0.999756	TP63
ENSG00000124635	31.1541	29.5464	57.0936	157	30.3502	107.047	-1.82006	0.00872924	0.999756	HIST1H2BJ
ENSG00000130766	344.643	192.499	389.774	1179	268.571	784.387	-1.54689	0.00897837	0.999756	SESN2
ENSG00000176907	9.73567	11.6395	3.29386	155	10.6876	79.1469	-2.8894	0.00898616	0.999756	TCIM
ENSG00000266094	45.7576	30.4417	82.3466	161	38.0997	121.673	-1.67759	0.00908687	0.999756	RASSF5
ENSG00000144230	20.4449	18.8022	101.012	47	19.6236	74.0059	-1.91405	0.00912932	0.999756	GPR17
ENSG00000155918	10.7092	5.37207	54.8977	29	8.04065	41.9489	-2.387	0.00918253	0.999756	RAET1L
ENSG00000227619	2.9207	0	3.29386	45	1.46035	24.1469	-4.07698	0.00942446	0.999756	AL391056.1
ENSG00000244509	221	142.36	321.701	632	181.68	476.85	-1.39297	0.00955215	0.999756	APOBEC3C
ENSG00000007264	16.5506	8.95344	46.1141	61	12.752	53.557	-2.07493	0.00973671	0.999756	MATK
ENSG00000057657	68.1497	25.965	170.183	126	47.0573	148.091	-1.65627	0.00975847	0.999756	PRDM1
ENSG00000140853	180.11	188.918	305.231	644	184.514	474.616	-1.36338	0.0100433	0.999756	NLRC5
ENSG00000168497	4.86783	3.58138	10.9795	52	4.22461	31.4898	-2.90368	0.0101751	0.999756	CAVIN2
ENSG00000160179	23.3656	13.4302	41.7223	102	18.3979	71.8611	-1.96995	0.0105629	0.999756	ABCG1
ENSG00000150630	355.352	75.2089	1112.23	368	215.28	740.114	-1.78205	0.0107104	0.999756	VEGFC
ENSG00000006210	137.273	128.034	140.538	724	132.654	432.269	-1.70485	0.0107204	0.999756	CX3CL1
ENSG00000136425	11.6828	10.7441	10.9795	116	11.2135	63.4898	-2.50385	0.010755	0.999756	CIB2
ENSG00000116852	194.713	120.872	312.917	477	157.792	394.958	-1.32459	0.0111074	0.999756	KIF21B
ENSG00000243479	34.0748	45.6626	86.7384	153	39.8687	119.869	-1.58798	0.0113094	0.999756	MNX1-AS1
ENSG00000163623	15.5771	8.95344	23.057	92	12.2653	57.5285	-2.23489	0.0115874	0.999756	NKX6-1
ENSG00000130508	595.823	186.232	1801.74	596	391.027	1198.87	-1.61657	0.0119361	0.999756	PXDN
ENSG00000079156	94.436	94.0112	234.962	225	94.2236	229.981	-1.28731	0.0120065	0.999756	OSBPL6
ENSG00000101255	1352.28	1007.26	1697.44	4211	1179.77	2954.22	-1.3244	0.0121341	0.999756	TRIB3
ENSG00000161249	271.625	195.185	383.186	783	233.405	583.093	-1.3215	0.0122541	0.999756	DMKN
ENSG00000136514	6.81497	7.16276	2.19591	106	6.98886	54.098	-2.95419	0.0127303	0.999756	RTP4
ENSG00000023892	26.2863	22.3836	14.2734	223	24.335	118.637	-2.28723	0.0127742	0.999756	DEF6
ENSG00000116017	35.0484	24.1743	47.212	162	29.6113	104.606	-1.82355	0.0128022	0.999756	ARID3A
ENSG00000183780	28.2334	7.16276	81.2486	59	17.6981	70.1243	-1.99159	0.0129714	0.999756	SLC35F3
ENSG00000115267	768.144	510.346	1063.92	1961	639.245	1512.46	-1.24272	0.0131353	0.999756	IFIH1
ENSG00000162552	205.423	222.045	159.203	1319	213.734	739.102	-1.79022	0.0131769	0.999756	WNT4
ENSG00000111199	0	0	0	23	0	11.5	-6.06843	0.0134516	0.999756	TRPV4
ENSG00000101347	315.436	307.998	253.627	1771	311.717	1012.31	-1.69959	0.0139164	0.999756	SAMHD1
ENSG00000176531	120.722	103.86	130.657	544	112.291	337.328	-1.58774	0.0140814	0.999756	PHLDB3
ENSG00000184185	1.94713	5.37207	12.0775	42	3.6596	27.0387	-2.87865	0.0148305	0.999756	KCNJ12
ENSG00000186907	187.898	156.685	281.076	558	172.292	419.538	-1.28459	0.0150609	0.999756	RTN4RL2
ENSG00000168310	202.502	179.069	281.076	679	190.785	480.038	-1.33175	0.0152078	0.999756	IRF2
ENSG00000158163	14.6035	9.84879	52.7018	43	12.2261	47.8509	-1.97066	0.0154946	0.999756	DZIP1L
ENSG00000171310	401.109	256.964	772.96	694	329.037	733.48	-1.1568	0.0155405	0.999756	CHST11
ENSG00000135476	389.427	340.231	660.968	938	364.829	799.484	-1.1321	0.0155845	0.999756	ESPL1
ENSG00000118515	523.779	277.557	1021.1	826	400.668	923.549	-1.20507	0.0156534	0.999756	SGK1
ENSG00000184979	99.3038	98.4879	39.5263	787	98.8958	413.263	-2.06353	0.0156933	0.999756	USP18
ENSG00000105327	90.5417	54.616	87.8363	367	72.5789	227.418	-1.64943	0.0158041	0.999756	BBC3
ENSG00000010030	44.7841	79.6857	23.057	539	62.2349	281.029	-2.17488	0.0158082	0.999756	ETV7
ENSG00000171206	766.197	564.067	1247.28	1617	665.132	1432.14	-1.10665	0.0160728	0.999756	TRIM8
ENSG00000167771	40.8898	45.6626	23.057	343	43.2762	183.029	-2.08119	0.0161454	0.999756	RCOR2
ENSG00000157350	134.352	126.244	189.946	484	130.298	336.973	-1.3715	0.016257	0.999756	ST3GAL2
ENSG00000138642	526.7	424.393	682.927	1597	475.546	1139.96	-1.26161	0.0163236	0.999756	HERC6
ENSG00000142677	1.94713	4.47672	8.78363	42	3.21193	25.3918	-2.97785	0.0163705	0.999756	IL22RA1
ENSG00000185880	143.114	153.104	148.224	735	148.109	441.612	-1.57657	0.0169778	0.999756	TRIM69
ENSG00000072163	36.022	26.8603	83.4445	98	31.4411	90.7223	-1.53039	0.0172515	0.999756	LIMS2
ENSG00000162772	247.286	100.279	465.533	397	173.782	431.266	-1.31213	0.0177965	0.999756	ATF3
ENSG00000135899	180.11	168.325	106.502	1095	174.217	600.751	-1.78627	0.0182621	0.999756	SP110
ENSG00000107201	887.893	550.637	1721.59	1391	719.265	1556.3	-1.11365	0.0182874	0.999756	DDX58
ENSG00000168298	9.73567	4.47672	27.4489	41	7.10619	34.2244	-2.27482	0.0186182	0.999756	HIST1H1E
ENSG00000105173	369.955	282.034	628.03	762	325.994	695.015	-1.09251	0.0194676	0.999756	CCNE1
ENSG00000137094	72.0439	50.1393	86.7384	262	61.0916	174.369	-1.51493	0.0196809	0.999756	DNAJB5
ENSG00000105137	27.2599	49.2439	69.1711	159	38.2519	114.086	-1.5758	0.0198651	0.999756	SYDE1
ENSG00000111252	59.3876	51.0346	142.734	133	55.2111	137.867	-1.32061	0.0198915	0.999756	SH2B3
ENSG00000187688	0	0	3.29386	13	0	8.14693	-5.57078	0.0203456	0.999756	TRPV2
ENSG00000158825	66.2025	31.3371	141.636	122	48.7698	131.818	-1.43645	0.0203732	0.999756	CDA
ENSG00000084731	204.449	99.3832	314.015	406	151.916	360.007	-1.24584	0.0211508	0.999756	KIF3C
ENSG00000275882	26.2863	14.3255	16.4693	156	20.3059	86.2347	-2.0901	0.0213093	0.999756	IKBKGP1
ENSG00000181773	45.7576	61.7788	125.167	145	53.7682	135.083	-1.32833	0.0214394	0.999756	GPR3
ENSG00000205002	149.929	78.7903	254.725	287	114.36	270.863	-1.24517	0.0214644	0.999756	AARD
ENSG00000099625	28.2334	33.1277	58.1916	123	30.6806	90.5958	-1.56279	0.0217407	0.999756	CBARP
ENSG00000163644	28.2334	16.1162	24.155	146	22.1748	85.0775	-1.94359	0.0218146	0.999756	PPM1K
ENSG00000167748	0	0	5.48977	10	0	7.74489	-5.49641	0.022103	0.999756	KLK1
ENSG00000251493	49.6519	50.1393	84.5425	183	49.8956	133.771	-1.42383	0.0223057	0.999756	FOXD1
ENSG00000124813	229.762	213.987	589.601	375	221.875	482.301	-1.11998	0.0226888	0.999756	RUNX2
ENSG00000160469	2.9207	1.79069	4.39182	38	2.35569	21.1959	-3.17823	0.0226892	0.999756	BRSK1
ENSG00000244405	736.99	604.358	973.885	1985	670.674	1479.44	-1.14158	0.0227791	0.999756	ETV5
ENSG00000140323	12.6564	14.3255	39.5263	56	13.4909	47.7632	-1.82402	0.023171	0.999756	DISP2
ENSG00000001460	56.4669	39.3952	107.599	137	47.931	122.3	-1.353	0.0235082	0.999756	STPG1
ENSG00000115590	6.81497	0.895344	40.6243	12	3.85516	26.3121	-2.78225	0.0237835	0.999756	IL1R2
ENSG00000060558	9.73567	4.47672	15.3714	55	7.10619	35.1857	-2.31564	0.0238919	0.999756	GNA15
ENSG00000184110	456.603	513.928	1013.41	940	485.265	976.706	-1.00905	0.0240147	0.999756	EIF3C
ENSG00000075702	465.365	402.01	685.123	1161	433.687	923.062	-1.09003	0.0240564	0.999756	WDR62
ENSG00000168389	82.7532	72.5229	132.852	244	77.638	188.426	-1.2802	0.0240886	0.999756	MFSD2A
ENSG00000181218	292.07	267.708	346.953	1001	279.889	673.977	-1.26824	0.0243978	0.999756	HIST3H2A
ENSG00000166313	15.5771	13.4302	25.2529	83	14.5036	54.1265	-1.90286	0.0247414	0.999756	APBB1
ENSG00000119630	8.7621	4.47672	6.58772	69	6.61941	37.7939	-2.52033	0.0250811	0.999756	PGF
ENSG00000085999	178.163	198.766	287.664	560	188.465	423.832	-1.16949	0.0251506	0.999756	RAD54L
ENSG00000168016	116.828	108.337	82.3466	612	112.582	347.173	-1.62536	0.0258132	0.999756	TRANK1
ENSG00000226067	20.4449	17.9069	34.0366	94	19.1759	64.0183	-1.74168	0.0258806	0.999756	LINC00623
ENSG00000115596	664.946	547.055	421.614	3106	606.001	1763.81	-1.54147	0.0262061	0.999756	WNT6
ENSG00000205927	30.1806	19.6976	36.2325	127	24.9391	81.6162	-1.7138	0.0262665	0.999756	OLIG2
ENSG00000164542	158.691	121.767	323.896	281	140.229	302.448	-1.1092	0.0264787	0.999756	KIAA0895
ENSG00000136059	5.8414	4.47672	24.155	28	5.15906	26.0775	-2.34045	0.0265415	0.999756	VILL
ENSG00000176438	20.4449	14.3255	47.212	64	17.3852	55.606	-1.68007	0.0267285	0.999756	SYNE3
ENSG00000276345	23.3656	25.0696	16.4693	173	24.2176	94.7347	-1.96931	0.0268566	0.999756	AC004556.1
ENSG00000129946	2.9207	1.79069	1.09795	45	2.35569	23.049	-3.29835	0.0271363	0.999756	SHC2
ENSG00000050344	136.299	103.86	266.803	255	120.08	260.901	-1.11997	0.0274103	0.999756	NFE2L3
ENSG00000143479	44.7841	35.8138	57.0936	173	40.2989	115.047	-1.51547	0.0278345	0.999756	DYRK3
ENSG00000151883	71.0704	57.302	132.852	169	64.1862	150.926	-1.2345	0.0279156	0.999756	PARP8
ENSG00000145147	9.73567	2.68603	62.5834	8	6.21085	35.2917	-2.51126	0.0282662	0.999756	SLIT2
ENSG00000123240	307.647	263.231	452.357	752	285.439	602.179	-1.07739	0.0284185	0.999756	OPTN
ENSG00000141574	373.85	371.568	523.724	1095	372.709	809.362	-1.11899	0.028509	0.999756	SECTM1
ENSG00000116990	17.5242	24.1743	36.2325	98	20.8492	67.1162	-1.68701	0.0287571	0.999756	MYCL
ENSG00000181104	181.083	139.674	390.872	292	160.379	341.436	-1.09026	0.0291948	0.999756	F2R
ENSG00000167685	146.035	139.674	185.554	495	142.854	340.277	-1.25282	0.0293786	0.999756	ZNF444
ENSG00000272419	45.7576	40.2905	72.465	154	43.0241	113.232	-1.39765	0.0294601	0.999756	LINC01145
ENSG00000166922	26.2863	3.58138	153.714	6	14.9338	79.8568	-2.42203	0.0301515	0.999756	SCG5
ENSG00000178999	904.443	729.706	1190.18	2208	817.075	1699.09	-1.0564	0.0303256	0.999756	AURKB
ENSG00000154451	0.973567	2.68603	6.58772	27	1.8298	16.7939	-3.19	0.0303407	0.999756	GBP5
ENSG00000162062	105.145	89.5344	96.62	434	97.3398	265.31	-1.44759	0.0303682	0.999756	TEDC2
ENSG00000131409	5.8414	1.79069	5.48977	46	3.81604	25.7449	-2.7662	0.0305004	0.999756	LRRC4B
ENSG00000141738	17889.3	15951.5	19436	56516	16920.4	37976	-1.16634	0.0309511	0.999756	GRB7
ENSG00000111335	80.806	79.6857	25.2529	4404	80.2458	2214.63	-4.7865	0.0309885	0.999756	OAS2
ENSG00000113578	37.9691	8.0581	169.085	19	23.0136	94.0425	-2.03297	0.0317227	0.999756	FGF1
ENSG00000002079	16.5506	8.0581	59.2895	30	12.3044	44.6448	-1.86187	0.0318138	0.999756	MYH16
ENSG00000165140	7.78853	7.16276	35.1345	27	7.47564	31.0673	-2.05502	0.0318496	0.999756	FBP1
ENSG00000114805	10.7092	9.84879	8.78363	85	10.279	46.8918	-2.19267	0.0321572	0.999756	PLCH1
ENSG00000154134	46.7312	37.6045	82.3466	130	42.1678	106.173	-1.33379	0.0321871	0.999756	ROBO3
ENSG00000115415	5111.22	4892.16	5016.55	18576	5001.69	11796.3	-1.23787	0.0324525	0.999756	STAT1
ENSG00000177465	7.78853	12.5348	15.3714	69	10.1617	42.1857	-2.05349	0.0330887	0.999756	ACOT4
ENSG00000119865	33.1013	27.7557	103.208	61	30.4285	82.1038	-1.43168	0.0331087	0.999756	CNRIP1
ENSG00000175874	0	0	6.58772	7	0	6.79386	-5.3061	0.0331434	0.999756	CREG2
ENSG00000117791	2.9207	0.895344	1.09795	38	1.90802	19.549	-3.37146	0.0337265	0.999756	2024-03-02
ENSG00000168394	1511.95	1624.15	1380.13	6380	1568.05	3880.06	-1.30717	0.0339788	0.999756	TAP1
ENSG00000131203	138.246	99.3832	85.6404	604	118.815	344.82	-1.53805	0.0340987	0.999756	IDO1
ENSG00000189350	0	0	5.48977	8	0	6.74489	-5.29645	0.0341232	0.999756	TOGARAM2
ENSG00000178685	274.546	327.696	152.616	1676	301.121	914.308	-1.60251	0.034271	0.999756	PARP10
ENSG00000164294	164.533	144.15	252.529	399	154.342	325.765	-1.07829	0.0346738	0.999756	GPX8
ENSG00000156509	25.3127	33.1277	38.4284	137	29.2202	87.7142	-1.58665	0.0347233	0.999756	FBXO43
ENSG00000162891	41.8634	21.4883	86.7384	82	31.6758	84.3692	-1.41577	0.0352493	0.999756	IL20
ENSG00000187140	0.973567	0.895344	0	31	0.934456	15.5	-4.05655	0.035398	0.999756	FOXD3
ENSG00000176401	13.6299	10.7441	17.5673	75	12.187	46.2836	-1.92892	0.035758	0.999756	EID2B
ENSG00000150977	24.3392	18.8022	23.057	123	21.5707	73.0285	-1.76238	0.0358074	0.999756	RILPL2
ENSG00000054690	12.6564	17.9069	57.0936	40	15.2816	48.5468	-1.66471	0.036063	0.999756	PLEKHH1
ENSG00000130066	5058.65	4568.94	7189.4	11508	4813.8	9348.7	-0.957615	0.0360717	0.999756	SAT1
ENSG00000161682	193.74	126.244	79.0527	920	159.992	499.526	-1.64322	0.0361728	0.999756	FAM171A2
ENSG00000083799	515.017	324.115	1040.86	678	419.566	859.43	-1.0346	0.0364826	0.999756	CYLD
ENSG00000165138	79.8325	54.616	188.848	122	67.2242	155.424	-1.20949	0.0365932	0.999756	ANKS6
ENSG00000234745	3771.6	4703.24	1584.35	25007	4237.42	13295.7	-1.64971	0.0367196	0.999756	HLA-B
ENSG00000227440	1.94713	0	9.88159	15	0.973567	12.4408	-3.70717	0.0369489	0.999756	ATP5MC1P4
ENSG00000137331	4352.82	3278.75	6293.47	8273	3815.78	7283.24	-0.932636	0.0373051	0.999756	IER3
ENSG00000006468	51.599	51.93	101.012	141	51.7645	121.006	-1.22562	0.0373754	0.999756	ETV1
ENSG00000125850	36.9955	43.8719	48.31	178	40.4337	113.155	-1.4857	0.0376281	0.999756	OVOL2
ENSG00000166897	180.11	123.558	362.325	271	151.834	316.662	-1.06074	0.038009	0.999756	ELFN2
ENSG00000105963	67.1761	39.3952	83.4445	184	53.2856	133.722	-1.32981	0.0383185	0.999756	ADAP1
ENSG00000176532	28.2334	25.965	32.9386	131	27.0992	81.9693	-1.59899	0.0386181	0.999756	PRR15
ENSG00000161267	133.379	126.244	215.199	328	129.811	271.599	-1.06559	0.0389318	0.999756	BDH1
ENSG00000130813	79.8325	94.0112	49.4079	480	86.9218	264.704	-1.60716	0.0392487	0.999756	C19orf66
ENSG00000100558	146.035	85.9531	277.782	221	115.994	249.391	-1.10502	0.0393635	0.999756	PLEK2
ENSG00000178150	18.4978	7.16276	45.0161	42	12.8303	43.5081	-1.76673	0.0394804	0.999756	ZNF114
ENSG00000104081	88.5946	126.244	49.4079	629	107.419	339.204	-1.65919	0.0399026	0.999756	BMF
ENSG00000285933	3.89427	3.58138	13.1754	28	3.73782	20.5877	-2.46439	0.0399928	0.999756	AP003498.2
ENSG00000253276	855.765	713.59	774.058	2846	784.677	1810.03	-1.20602	0.0399999	0.999756	CCDC71L
ENSG00000168913	10.7092	7.16276	12.0775	63	8.93599	37.5387	-2.07585	0.0403758	0.999756	ENHO
ENSG00000105550	0	0	2.19591	11	0	6.59795	-5.26689	0.0405431	0.999756	FGF21
ENSG00000100342	209.317	210.406	136.146	1013	209.861	574.573	-1.45344	0.0407895	0.999756	APOL1
ENSG00000197355	35.0484	42.0812	54.8977	149	38.5648	101.949	-1.40337	0.0408272	0.999756	UAP1L1
ENSG00000140564	1396.09	846.101	2506.63	1887	1121.1	2196.81	-0.970574	0.0409179	0.999756	FURIN
ENSG00000033327	74.9646	59.0927	207.513	104	67.0287	155.757	-1.21611	0.0412793	0.999756	GAB2
ENSG00000198909	428.369	305.312	647.793	779	366.841	713.396	-0.959878	0.0413407	0.999756	MAP3K3
ENSG00000176887	2.9207	0.895344	4.39182	28	1.90802	16.1959	-3.10099	0.0414328	0.999756	SOX11
ENSG00000005238	200.555	165.639	334.876	391	183.097	362.938	-0.98751	0.0416716	0.999756	FAM214B
ENSG00000167550	44.7841	25.965	52.7018	139	35.3745	95.8509	-1.44121	0.041793	0.999756	RHEBL1
ENSG00000204291	128.511	53.7207	434.79	79	91.1157	256.895	-1.49563	0.0419608	0.999756	COL15A1
ENSG00000137462	10.7092	8.95344	10.9795	70	9.83134	40.4898	-2.04589	0.0421053	0.999756	TLR2
ENSG00000110046	1341.57	1093.22	1660.11	3178	1217.4	2419.05	-0.990767	0.0423925	0.999756	ATG2A
ENSG00000166173	50.6255	41.1858	47.212	207	45.9057	127.106	-1.47119	0.0424869	0.999756	LARP6
ENSG00000163017	815.849	504.079	2203.59	736	659.964	1469.8	-1.15513	0.0434178	0.999756	ACTG2
ENSG00000097021	1440.88	1064.56	1965.34	2811	1252.72	2388.17	-0.930957	0.0435258	0.999756	ACOT7
ENSG00000188322	34.0748	54.616	25.2529	262	44.3454	143.626	-1.69583	0.0437301	0.999756	SBK1
ENSG00000110446	22.392	17.9069	13.1754	523	20.1495	268.088	-3.73423	0.0437865	0.999756	SLC15A3
ENSG00000006283	3.89427	0	8.78363	24	1.94713	16.3918	-3.09768	0.0440487	0.999756	CACNA1G
ENSG00000161638	802.219	767.31	1156.15	1847	784.765	1501.57	-0.936263	0.0444678	0.999756	ITGA5
ENSG00000169902	52.5726	25.965	49.4079	168	39.2688	108.704	-1.4722	0.0446563	0.999756	TPST1
ENSG00000042493	66.2025	52.8253	87.8363	193	59.5139	140.418	-1.24005	0.0446944	0.999756	CAPG
ENSG00000204520	333.933	316.057	525.92	721	324.995	623.46	-0.940094	0.0448481	0.999756	MICA
ENSG00000186280	80.806	99.3832	120.775	290	90.0946	205.387	-1.18931	0.0448685	0.999756	KDM4D
ENSG00000136826	364.114	152.209	745.511	394	258.161	569.755	-1.1424	0.0451173	0.999756	KLF4
ENSG00000161692	195.687	179.069	268.999	500	187.378	384.499	-1.03756	0.0454901	0.999756	DBF4B
ENSG00000133069	27.2599	24.1743	35.1345	112	25.7171	73.5673	-1.51867	0.0458381	0.999756	TMCC2
ENSG00000197646	279.414	53.7207	998.04	90	166.567	544.02	-1.7079	0.046247	0.999756	PDCD1LG2
ENSG00000174327	252.154	159.371	258.019	644	205.763	451.01	-1.13301	0.0464027	0.999756	SLC16A13
ENSG00000089351	687.338	548.846	836.641	1619	618.092	1227.82	-0.990447	0.0464491	0.999756	GRAMD1A
ENSG00000156587	1445.75	1702.95	600.581	8619	1574.35	4609.79	-1.54999	0.0465781	0.999756	UBE2L6
ENSG00000163874	1151.73	1042.18	1116.62	3671	1096.96	2393.81	-1.12592	0.0466203	0.999756	ZC3H12A
ENSG00000281406	110.013	86.8484	149.322	275	98.4307	212.161	-1.10909	0.0467731	0.999756	BLACAT1
ENSG00000143013	652.29	457.521	710.376	1573	554.905	1141.69	-1.04117	0.0468226	0.999756	LMO4
ENSG00000069482	17.5242	10.7441	35.1345	53	14.1342	44.0673	-1.64432	0.0468789	0.999756	GAL
ENSG00000131459	420.581	115.499	929.967	376	268.04	652.984	-1.28496	0.0469889	0.999756	GFPT2
ENSG00000176428	0	3.58138	1.09795	36	1.79069	18.549	-3.35658	0.0470001	0.999756	VPS37D
ENSG00000204335	6.81497	6.26741	13.1754	43	6.54119	28.0877	-2.10566	0.0470344	0.999756	SP5
ENSG00000139266	159.665	136.988	130.657	599	148.326	364.828	-1.29919	0.0470526	0.999756	2024-03-09
ENSG00000159921	2856.44	1940.21	5016.55	3940	2398.33	4478.28	-0.900941	0.0482242	0.999756	GNE
ENSG00000251144	1.94713	0	9.88159	13	0.973567	11.4408	-3.58496	0.0482726	0.999756	AC113346.1
ENSG00000254858	273.572	222.045	371.108	608	247.809	489.554	-0.982734	0.0484425	0.999756	MPV17L2
ENSG00000204103	1106.95	584.66	2366.09	1144	845.803	1755.05	-1.05316	0.0485842	0.999756	MAFB
ENSG00000164794	5.8414	3.58138	29.6448	15	4.71139	22.3224	-2.24649	0.0486123	0.999756	KCNV1
ENSG00000173846	341.722	198.766	534.704	528	270.244	531.352	-0.975864	0.048709	0.999756	PLK3
ENSG00000135365	124.617	124.453	110.893	501	124.535	305.947	-1.29745	0.0487841	0.999756	PHF21A
ENSG00000087086	13790.6	12192.8	16332.1	34493	12991.7	25412.5	-0.967964	0.0493518	0.999756	FTL
ENSG00000128203	77.8853	79.6857	114.187	233	78.7855	173.594	-1.14053	0.0499966	0.999756	ASPHD2
