# Supplementary material for: Dietary Palmitic Acid Drives a Palmitoyltransferase ZDHHC15‐YAP Feedback Loop Promoting Tumor Metastasis
Source: Adv Sci (Weinh). 2024 Dec 16;12(6):2409883. doi: 10.1002/advs.202409883 (PMC11809420; doi:10.1002/advs.202409883)
Supplement: Supplementary file 3 — Supporting Information [file ADVS-12-2409883-s004.xls]

## Sheet: Down
Table S2 Down-regulated genes upon knockdown of ZDHHC15 compared to control in TOV-112D cells
geneID	gene_name	shCON-1	shCON-2	shZD15-1	shZD15-2	shZDHHC15	shCON	log2FoldChange	pvalue	padj
ENSG00000102383	ZDHHC15	1596224	2246273	6	9	7.5	1.92125e+06	-18.2175	0	0
ENSG00000173110	HSPA6	1672	1954	48	49	48.5	1813	-5.48971	9.33006e-173	8.34294e-169
ENSG00000120738	EGR1	1731	1996	158	118	138	1863.5	-4.02956	7.21204e-150	4.29934e-146
ENSG00000111011	RSRC2	5736	8716	3556	2875	3215.5	7226	-1.41414	1.0888e-42	3.89444e-39
ENSG00000244405	ETV5	344	460	52	31	41.5	402	-3.54276	1.64898e-42	4.91506e-39
ENSG00000113369	ARRDC3	422	631	99	64	81.5	526.5	-2.94816	7.26289e-42	1.85557e-38
ENSG00000204388	HSPA1B	5806	6899	3263	2757	3010	6352.5	-1.34427	1.86958e-41	4.17945e-38
ENSG00000132002	DNAJB1	4466	5529	2653	2010	2331.5	4997.5	-1.36964	2.50975e-41	4.98715e-38
ENSG00000173575	CHD2	8434	11381	5691	4751	5221	9907.5	-1.17943	8.82562e-40	1.57837e-36
ENSG00000198369	SPRED2	1033	1397	486	416	451	1215	-1.68382	6.11091e-36	9.10729e-33
ENSG00000015520	NPC1L1	341	377	45	50	47.5	359	-3.18131	1.25641e-33	1.72844e-30
ENSG00000257335	MGAM	401	542	99	101	100	471.5	-2.48439	6.40851e-32	7.64066e-29
ENSG00000185022	MAFF	397	464	86	86	86	430.5	-2.58448	4.0552e-31	4.26607e-28
ENSG00000168477	TNXB	476	529	119	112	115.5	502.5	-2.38871	5.52597e-31	5.49036e-28
ENSG00000151929	BAG3	2095	2247	958	865	911.5	2171	-1.52419	6.69374e-31	6.30057e-28
ENSG00000165494	PCF11	2085	2894	1379	1108	1243.5	2489.5	-1.25659	1.2424e-30	1.11095e-27
ENSG00000170345	FOS	458	479	117	99	108	468.5	-2.39462	8.14468e-29	6.62088e-26
ENSG00000155090	KLF10	863	1189	450	381	415.5	1026	-1.55714	1.78331e-28	1.38664e-25
ENSG00000181026	AEN	5079	6182	3396	2956	3176	5630.5	-1.08846	3.92171e-28	2.92233e-25
ENSG00000122257	RBBP6	4821	7207	3684	2883	3283.5	6014	-1.12283	1.16746e-27	8.35154e-25
ENSG00000186480	INSIG1	4351	6204	3376	2551	2963.5	5277.5	-1.08907	8.73483e-27	6.00822e-24
ENSG00000130749	ZC3H4	3200	3416	1715	1519	1617	3308	-1.3065	2.4534e-26	1.62506e-23
ENSG00000135334	AKIRIN2	3019	3551	1998	1488	1743	3285	-1.18982	3.10638e-26	1.98409e-23
ENSG00000175105	ZNF654	908	1550	527	402	464.5	1229	-1.64317	4.86229e-26	2.99852e-23
ENSG00000257743	MGAM2	165	258	17	17	17	211.5	-3.87591	5.47421e-26	3.26336e-23
ENSG00000087589	CASS4	173	236	18	16	17	204.5	-3.84206	7.7782e-26	4.48727e-23
ENSG00000182326	C1S	388	478	130	103	116.5	433	-2.15996	1.38572e-25	7.74445e-23
ENSG00000100292	HMOX1	838	859	309	284	296.5	848.5	-1.7921	1.46976e-25	7.9652e-23
ENSG00000181472	ZBTB2	1510	2157	1060	804	932	1833.5	-1.23217	1.61304e-24	7.79664e-22
ENSG00000171124	FUT3	175	195	14	12	13	185	-4.10302	2.05149e-24	9.65494e-22
ENSG00000102786	INTS6	900	1375	561	445	503	1137.5	-1.42463	9.84397e-24	4.51409e-21
ENSG00000117000	RLF	2533	3728	1963	1489	1726	3130.5	-1.11225	1.33645e-23	5.82953e-21
ENSG00000083535	PIBF1	1637	2814	1143	827	985	2225.5	-1.41772	1.41475e-23	6.02415e-21
ENSG00000052802	MSMO1	1226	1910	843	615	729	1568	-1.3553	2.37834e-23	9.8917e-21
ENSG00000172183	ISG20	206	337	48	44	46	271.5	-2.79714	4.78796e-23	1.94609e-20
ENSG00000223573	TINCR	246	303	63	43	53	274.5	-2.64411	8.46968e-23	3.36604e-20
ENSG00000067064	IDI1	2349	3585	1826	1368	1597	2967	-1.14433	1.20053e-22	4.56816e-20
ENSG00000134107	BHLHE40	3106	3518	2013	1724	1868.5	3312	-1.09606	2.27663e-22	8.30922e-20
ENSG00000197748	CFAP43	241	308	67	46	56.5	274.5	-2.5486	7.82387e-22	2.64004e-19
ENSG00000137693	YAP1	1853	2653	1394	1153	1273.5	2253	-1.07364	9.197e-22	3.04591e-19
ENSG00000115738	ID2	2374	2877	1721	1312	1516.5	2625.5	-1.06284	1.22075e-21	3.96943e-19
ENSG00000170836	PPM1D	1829	2583	1405	1024	1214.5	2206	-1.12059	1.6427e-21	5.06517e-19
ENSG00000196152	ZNF79	604	734	267	259	263	669	-1.60391	3.624e-21	1.06249e-18
ENSG00000179021	C3orf38	1217	1754	871	692	781.5	1485.5	-1.17913	3.92956e-21	1.13349e-18
ENSG00000119681	LTBP2	319	357	87	85	86	338	-2.23965	4.81979e-21	1.36821e-18
ENSG00000085465	OVGP1	812	1077	513	376	444.5	944.5	-1.35158	8.56609e-21	2.35686e-18
ENSG00000120616	EPC1	1285	1936	949	664	806.5	1610.5	-1.2537	1.27964e-20	3.36545e-18
ENSG00000126562	WNK4	259	222	42	37	39.5	240.5	-2.89988	3.91096e-20	9.58132e-18
ENSG00000221914	PPP2R2A	3834	5881	3280	2404	2842	4857.5	-1.02493	8.1608e-20	1.94597e-17
ENSG00000183864	TOB2	2814	3293	1927	1717	1822	3053.5	-1.00952	1.48106e-19	3.3958e-17
ENSG00000196967	ZNF585A	525	861	311	236	273.5	693	-1.58498	1.6131e-19	3.65173e-17
ENSG00000013364	MVP	314	431	115	111	113	372.5	-1.96854	1.76779e-19	3.9519e-17
ENSG00000164463	CREBRF	2086	3514	1681	1227	1454	2800	-1.18855	3.94952e-19	8.6138e-17
ENSG00000204389	HSPA1A	376	380	125	102	113.5	378	-2.01777	6.19058e-19	1.318e-16
ENSG00000163659	TIPARP	1082	1502	786	529	657.5	1292	-1.24002	7.55926e-19	1.59047e-16
ENSG00000188177	ZC3H6	458	764	247	217	232	611	-1.63155	9.84232e-19	2.02322e-16
ENSG00000117318	ID3	1137	1238	576	564	570	1187.5	-1.32456	1.23419e-18	2.50822e-16
ENSG00000103599	IQCH	191	277	56	43	49.5	234	-2.49405	1.34238e-18	2.69743e-16
ENSG00000182903	ZNF721	1749	2630	1448	1127	1287.5	2189.5	-1.01585	7.58016e-18	1.42698e-15
ENSG00000169118	CSNK1G1	848	1183	600	469	534.5	1015.5	-1.18228	8.53665e-18	1.59031e-15
ENSG00000131480	AOC2	299	337	114	77	95.5	318	-2.0164	3.14056e-17	5.50644e-15
ENSG00000270681	ENSG00000270681	129	232	31	25	28	180.5	-2.92135	8.1609e-17	1.36401e-14
ENSG00000152763	DNAI4	196	357	74	61	67.5	276.5	-2.26515	9.1155e-17	1.49561e-14
ENSG00000163701	IL17RE	137	201	21	29	25	169	-2.98812	1.76712e-16	2.79674e-14
ENSG00000186638	KIF24	1131	1455	845	697	771	1293	-1.00637	5.94988e-16	8.8673e-14
ENSG00000171786	NHLH1	168	202	45	31	38	185	-2.55646	8.43156e-16	1.2462e-13
ENSG00000121417	ZNF211	507	766	304	279	291.5	636.5	-1.36746	8.97573e-16	1.30506e-13
ENSG00000246130	ENSG00000246130	101	118	7	3	5	109.5	-4.73157	8.92595e-16	1.30506e-13
ENSG00000241058	NSUN6	749	1017	521	441	481	883	-1.13068	1.47573e-15	2.07811e-13
ENSG00000175592	FOSL1	229	253	62	65	63.5	241	-2.18721	1.92498e-15	2.68956e-13
ENSG00000111886	GABRR2	270	302	106	54	80	286	-2.13281	3.20053e-15	4.36933e-13
ENSG00000196296	ATP2A1	259	286	94	78	86	272.5	-1.93702	7.67025e-15	1.00864e-12
ENSG00000102057	KCND1	192	263	73	52	62.5	227.5	-2.12526	8.47699e-15	1.10659e-12
ENSG00000133302	SLF1	1003	1533	816	662	739	1268	-1.02503	1.60953e-14	2.04148e-12
ENSG00000173846	PLK3	398	431	169	162	165.5	414.5	-1.59225	1.66117e-14	2.09214e-12
ENSG00000197808	ZNF461	418	644	273	158	215.5	531	-1.56444	1.81977e-14	2.27586e-12
ENSG00000047621	C12orf4	986	1639	827	595	711	1312.5	-1.12996	2.46645e-14	3.0202e-12
ENSG00000146426	TIAM2	612	955	457	349	403	783.5	-1.20706	2.49938e-14	3.0202e-12
ENSG00000288632	ENSG00000288632	335	510	200	152	176	422.5	-1.51359	3.4603e-14	4.09828e-12
ENSG00000152193	OBI1	1383	2305	1220	940	1080	1844	-1.01287	7.2427e-14	8.37757e-12
ENSG00000136603	SKIL	1215	2025	1063	819	941	1620	-1.02488	1.35139e-13	1.52964e-11
ENSG00000158683	PKD1L1	106	156	26	14	20	131	-2.97456	1.43006e-13	1.6085e-11
ENSG00000291073	ENSG00000291073	403	501	238	181	209.5	452	-1.37681	1.75037e-13	1.93232e-11
ENSG00000125968	ID1	320	392	143	146	144.5	356	-1.55469	5.82242e-13	5.98438e-11
ENSG00000010379	SLC6A13	97	96	13	4	8.5	96.5	-3.8116	1.19476e-12	1.10711e-10
ENSG00000166825	ANPEP	77	96	2	4	3	86.5	-5.10159	1.2556e-12	1.15154e-10
ENSG00000143850	PLEKHA6	180	239	74	58	66	209.5	-1.92637	2.61125e-12	2.27803e-10
ENSG00000130203	APOE	373	412	200	156	178	392.5	-1.41715	3.33376e-12	2.81231e-10
ENSG00000115844	DLX2	1899	1830	1271	988	1129.5	1864.5	-1.01473	4.1986e-12	3.41308e-10
ENSG00000132406	TMEM128	644	927	525	384	454.5	785.5	-1.04674	5.61765e-12	4.4454e-10
ENSG00000164938	TP53INP1	430	681	326	215	270.5	555.5	-1.29272	5.71226e-12	4.50036e-10
ENSG00000186976	EFCAB6	177	248	71	66	68.5	212.5	-1.88112	6.7818e-12	5.25046e-10
ENSG00000151360	ALLC	63	95	5	3	4	79	-4.55602	9.12729e-12	6.88745e-10
ENSG00000172159	FRMD3	122	168	39	31	35	145	-2.30677	1.71614e-11	1.22276e-09
ENSG00000160961	ZNF333	520	724	399	305	352	622	-1.07911	2.05024e-11	1.4379e-09
ENSG00000129028	THAP10	352	618	252	203	227.5	485	-1.3271	2.52986e-11	1.74016e-09
ENSG00000131471	AOC3	213	225	86	65	75.5	219	-1.81762	2.76944e-11	1.89041e-09
ENSG00000113389	NPR3	87	103	14	13	13.5	95	-3.07867	3.80625e-11	2.46634e-09
ENSG00000138061	CYP1B1	230	353	121	114	117.5	291.5	-1.54981	3.89048e-11	2.51182e-09
ENSG00000091513	TF	80	95	10	12	11	87.5	-3.24771	8.19771e-11	4.96976e-09
ENSG00000290860	CCT6P3	309	428	186	168	177	368.5	-1.30743	9.3527e-11	5.63177e-09
ENSG00000123364	HOXC13	545	730	414	343	378.5	637.5	-1.00883	1.06073e-10	6.28151e-09
ENSG00000277149	TYW1B	189	312	113	64	88.5	250.5	-1.75832	1.23134e-10	7.24387e-09
ENSG00000187678	SPRY4	71	85	8	8	8	78	-3.54682	1.26409e-10	7.36386e-09
ENSG00000143248	RGS5	187	300	105	78	91.5	243.5	-1.65896	1.26909e-10	7.36894e-09
ENSG00000290429	ENSG00000290429	63	76	3	2	2.5	69.5	-5.06573	1.48671e-10	8.49465e-09
ENSG00000166886	NAB2	552	574	325	288	306.5	563	-1.15236	1.67692e-10	9.52065e-09
ENSG00000204947	ZNF425	298	355	157	146	151.5	326.5	-1.36855	2.07599e-10	1.16022e-08
ENSG00000185261	KIAA0825	77	119	21	10	15.5	98	-2.92357	2.63092e-10	1.43888e-08
ENSG00000188766	SPRED3	151	140	44	35	39.5	145.5	-2.17113	4.35759e-10	2.29209e-08
ENSG00000114670	NEK11	168	212	66	66	66	190	-1.77859	4.81591e-10	2.50371e-08
ENSG00000100302	RASD2	155	169	48	51	49.5	162	-1.9736	6.54711e-10	3.26152e-08
ENSG00000197044	ZNF441	220	338	118	118	118	279	-1.47725	6.79448e-10	3.37535e-08
ENSG00000232040	ZBED9	378	569	271	242	256.5	473.5	-1.12721	7.29346e-10	3.60321e-08
ENSG00000173451	THAP2	222	342	143	107	125	282	-1.42391	1.08641e-09	5.22293e-08
ENSG00000196081	ZNF724	173	331	102	87	94.5	252	-1.64031	1.15435e-09	5.51991e-08
ENSG00000196214	ZNF766	412	592	330	252	291	502	-1.04185	2.48055e-09	1.10354e-07
ENSG00000226979	LTA	78	83	0	2	1	80.5	-6.59578	2.51202e-09	1.11476e-07
ENSG00000125740	FOSB	266	306	149	123	136	286	-1.34213	2.88413e-09	1.26112e-07
ENSG00000182795	C1orf116	76	96	20	8	14	86	-2.90457	3.3389e-09	1.42046e-07
ENSG00000185019	UBOX5	345	388	200	182	191	366.5	-1.20688	3.40241e-09	1.4385e-07
ENSG00000101665	SMAD7	547	602	393	296	344.5	574.5	-1.01686	3.44805e-09	1.45436e-07
ENSG00000006468	ETV1	73	115	22	14	18	94	-2.63747	3.82195e-09	1.597e-07
ENSG00000068976	PYGM	101	133	34	27	30.5	117	-2.19958	3.83925e-09	1.60049e-07
ENSG00000185883	ATP6V0C	303	314	175	119	147	308.5	-1.35851	4.40926e-09	1.81276e-07
ENSG00000149781	FERMT3	89	102	24	16	20	95.5	-2.53357	4.52537e-09	1.85198e-07
ENSG00000197619	ZNF615	324	512	253	196	224.5	418	-1.14316	4.66966e-09	1.90233e-07
ENSG00000143199	ADCY10	66	106	17	13	15	86	-2.76386	5.33557e-09	2.12994e-07
ENSG00000169403	PTAFR	85	117	28	17	22.5	101	-2.43271	5.89261e-09	2.34185e-07
ENSG00000256087	ZNF432	377	683	332	230	281	530	-1.156	6.75749e-09	2.64444e-07
ENSG00000105708	ZNF14	278	412	210	144	177	345	-1.22089	8.57854e-09	3.25836e-07
ENSG00000171649	ZIK1	171	281	105	83	94	226	-1.50767	9.02199e-09	3.38969e-07
ENSG00000131848	ZSCAN5A	258	300	141	129	135	279	-1.31091	9.75542e-09	3.64229e-07
ENSG00000145632	PLK2	312	376	217	121	169	344	-1.31218	1.05417e-08	3.89521e-07
ENSG00000227354	RBM26-AS1	402	598	348	235	291.5	500	-1.03737	1.59399e-08	5.61159e-07
ENSG00000260314	MRC1	50	59	1	5	3	54.5	-4.42202	1.91132e-08	6.59549e-07
ENSG00000162643	DNAI3	121	164	46	48	47	142.5	-1.84567	2.1838e-08	7.41084e-07
ENSG00000244694	PTCHD4	90	112	29	22	25.5	101	-2.25227	2.3203e-08	7.77083e-07
ENSG00000143632	ACTA1	102	110	27	28	27.5	106	-2.21237	2.46544e-08	8.19553e-07
ENSG00000166819	PLIN1	67	95	16	15	15.5	81	-2.63325	2.75508e-08	9.04072e-07
ENSG00000165695	AK8	82	131	31	25	28	106.5	-2.17067	3.99203e-08	1.2636e-06
ENSG00000105737	GRIK5	165	173	74	58	66	169	-1.63649	4.23886e-08	1.3323e-06
ENSG00000189001	SBSN	57	68	2	10	6	62.5	-3.6033	4.34486e-08	1.35608e-06
ENSG00000178229	ZNF543	303	410	237	147	192	356.5	-1.16394	4.40818e-08	1.37106e-06
ENSG00000112116	IL17F	37	67	4	1	2.5	52	-4.62745	4.58302e-08	1.41804e-06
ENSG00000128242	GAL3ST1	72	81	19	9	14	76.5	-2.74104	4.78585e-08	1.46647e-06
ENSG00000146707	POMZP3	153	174	77	47	62	163.5	-1.68376	4.98522e-08	1.51625e-06
ENSG00000198892	SHISA4	232	334	146	139	142.5	283	-1.23345	5.07533e-08	1.53843e-06
ENSG00000116299	ELAPOR1	74	97	24	13	18.5	85.5	-2.48287	5.71882e-08	1.70744e-06
ENSG00000183091	NEB	214	327	160	99	129.5	270.5	-1.3232	5.83772e-08	1.73713e-06
ENSG00000135338	LCA5	253	443	199	161	180	348	-1.18652	6.24441e-08	1.84587e-06
ENSG00000107742	SPOCK2	168	208	65	82	73.5	188	-1.59766	6.45871e-08	1.89979e-06
ENSG00000088756	ARHGAP28	175	267	113	90	101.5	221	-1.37053	8.22114e-08	2.34867e-06
ENSG00000152433	ZNF547	100	155	47	36	41.5	127.5	-1.86751	8.64015e-08	2.45271e-06
ENSG00000102387	TAF7L	115	141	54	29	41.5	128	-1.90825	9.33015e-08	2.63187e-06
ENSG00000153832	FBXO36	96	145	42	34	38	120.5	-1.91284	9.54641e-08	2.68863e-06
ENSG00000179388	EGR3	79	118	21	28	24.5	98.5	-2.2352	1.17737e-07	3.24938e-06
ENSG00000179520	SLC17A8	34	60	2	2	2	47	-4.78545	1.61632e-07	4.31438e-06
ENSG00000143107	FNDC7	51	70	10	8	9	60.5	-3.00485	1.6758e-07	4.43343e-06
ENSG00000198551	ZNF627	314	483	258	212	235	398.5	-1.00753	1.77648e-07	4.67215e-06
ENSG00000107796	ACTA2	125	127	46	41	43.5	126	-1.81105	2.1309e-07	5.53106e-06
ENSG00000197181	PIWIL2	38	53	3	3	3	45.5	-4.17252	2.31475e-07	5.95641e-06
ENSG00000144821	MYH15	211	255	116	114	115	233	-1.27539	2.39985e-07	6.14885e-06
ENSG00000166068	SPRED1	349	610	284	271	277.5	479.5	-1.01483	2.59469e-07	6.60078e-06
ENSG00000139597	N4BP2L1	88	141	44	28	36	114.5	-1.92273	2.93634e-07	7.32405e-06
ENSG00000169896	ITGAM	36	53	1	3	2	44.5	-4.70569	3.00046e-07	7.45282e-06
ENSG00000168314	MOBP	52	84	17	3	10	68	-3.05116	3.32804e-07	8.19817e-06
ENSG00000140527	WDR93	84	71	19	16	17.5	77.5	-2.44215	3.84261e-07	9.32445e-06
ENSG00000245025	ENSG00000245025	61	93	18	17	17.5	77	-2.37848	4.61801e-07	1.10118e-05
ENSG00000089847	ANKRD24	138	145	54	55	54.5	141.5	-1.64389	4.79433e-07	1.13867e-05
ENSG00000143110	C1orf162	83	178	48	35	41.5	130.5	-1.87679	4.92193e-07	1.16588e-05
ENSG00000278685	IQCA1L	52	59	10	7	8.5	55.5	-2.98323	5.51535e-07	1.29275e-05
ENSG00000172748	ZNF596	109	179	63	48	55.5	144	-1.61944	5.55688e-07	1.30078e-05
ENSG00000156194	PPEF2	48	81	9	13	11	64.5	-2.76953	6.04257e-07	1.398e-05
ENSG00000291008	ENSG00000291008	76	145	36	31	33.5	110.5	-1.94777	6.09569e-07	1.40665e-05
ENSG00000267041	ZNF850	262	435	206	188	197	348.5	-1.05642	6.48605e-07	1.48502e-05
ENSG00000257497	GLIPR1-AS1	177	206	111	68	89.5	191.5	-1.38088	7.47629e-07	1.67551e-05
ENSG00000092607	TBX15	103	112	38	34	36	107.5	-1.84907	7.66538e-07	1.70763e-05
ENSG00000124216	SNAI1	96	96	35	23	29	96	-2.01837	7.78205e-07	1.72673e-05
ENSG00000039987	BEST2	53	35	1	5	3	44	-4.15677	8.22667e-07	1.80966e-05
ENSG00000118523	CCN2	140	173	62	69	65.5	156.5	-1.5058	9.25312e-07	2.001e-05
ENSG00000110876	SELPLG	56	48	8	7	7.5	52	-3.08666	9.52761e-07	2.04798e-05
ENSG00000113070	HBEGF	217	360	136	157	146.5	288.5	-1.19814	1.04727e-06	2.21977e-05
ENSG00000137460	FHDC1	192	203	87	97	92	197.5	-1.3638	1.08911e-06	2.30232e-05
ENSG00000115850	LCT	28	55	1	3	2	41.5	-4.57912	1.13194e-06	2.38722e-05
ENSG00000197705	KLHL14	93	125	39	37	38	109	-1.7707	1.39349e-06	2.88439e-05
ENSG00000196220	SRGAP3	142	199	90	69	79.5	170.5	-1.35757	1.62718e-06	3.30312e-05
ENSG00000288559	ENSG00000288559	157	219	103	82	92.5	188	-1.27862	1.78376e-06	3.58033e-05
ENSG00000152377	SPOCK1	89	84	28	23	25.5	86.5	-2.04886	1.86085e-06	3.72254e-05
ENSG00000214900	LINC01588	76	115	39	18	28.5	95.5	-2.01588	1.97614e-06	3.91377e-05
ENSG00000175832	ETV4	54	56	8	11	9.5	55	-2.79433	2.11383e-06	4.13607e-05
ENSG00000164296	TIGD6	199	263	125	122	123.5	231	-1.15285	2.15539e-06	4.21279e-05
ENSG00000128342	LIF	133	162	67	63	65	147.5	-1.44076	2.46926e-06	4.73185e-05
ENSG00000204428	LY6G5C	104	111	50	20	35	107.5	-1.92747	2.49638e-06	4.77489e-05
ENSG00000004468	CD38	34	39	2	1	1.5	36.5	-4.88193	2.72244e-06	5.15219e-05
ENSG00000213793	ZNF888	239	362	194	161	177.5	300.5	-1.00606	2.73503e-06	5.17054e-05
ENSG00000118515	SGK1	169	239	118	94	106	204	-1.19879	2.80746e-06	5.28513e-05
ENSG00000277481	PKD1L3	37	46	4	5	4.5	41.5	-3.45713	3.11876e-06	5.79189e-05
ENSG00000162614	NEXN	159	252	94	105	99.5	205.5	-1.2736	3.24203e-06	5.99592e-05
ENSG00000170458	CD14	52	63	15	8	11.5	57.5	-2.60285	3.33444e-06	6.13509e-05
ENSG00000107187	LHX3	50	31	6	1	3.5	40.5	-3.88888	3.42604e-06	6.2778e-05
ENSG00000168356	SCN11A	99	125	38	44	41	112	-1.69604	3.45416e-06	6.30992e-05
ENSG00000167703	SLC43A2	151	179	84	74	79	165	-1.3264	3.49196e-06	6.37248e-05
ENSG00000125398	SOX9	283	286	169	160	164.5	284.5	-1.06385	4.13231e-06	7.37158e-05
ENSG00000162897	FCAMR	27	27	0	0	0	27	-7.47314	4.20063e-06	7.4454e-05
ENSG00000158373	H2BC5	140	144	71	57	64	142	-1.43009	5.70012e-06	9.72719e-05
ENSG00000187243	MAGED4B	158	341	119	120	119.5	249.5	-1.2677	5.83806e-06	9.89647e-05
ENSG00000163817	SLC6A20	43	46	9	4	6.5	44.5	-3.07008	6.09388e-06	0.000102911
ENSG00000012171	SEMA3B	328	332	195	201	198	330	-1.00568	6.14775e-06	0.00010343
ENSG00000175395	ZNF25	115	203	71	70	70.5	159	-1.39864	6.18643e-06	0.000103983
ENSG00000130783	CCDC62	64	115	30	26	28	89.5	-1.9072	6.20149e-06	0.000104139
ENSG00000137270	GCM1	47	68	11	13	12	57.5	-2.49757	6.33214e-06	0.000106034
ENSG00000174844	DNAH12	45	59	13	7	10	52	-2.65215	7.43045e-06	0.000121247
ENSG00000290915	KLKP1	37	31	2	3	2.5	34	-4.0497	8.10034e-06	0.000130864
ENSG00000188959	C9orf152	28	43	0	2	1	35.5	-5.37046	8.18232e-06	0.00013195
ENSG00000188039	NWD1	30	39	1	1	1	34.5	-5.366	8.51944e-06	0.000136159
ENSG00000057468	MSH4	52	73	18	13	15.5	62.5	-2.2699	9.00967e-06	0.000142214
ENSG00000021488	SLC7A9	47	55	10	10	10	51	-2.61188	9.16058e-06	0.000144342
ENSG00000196503	ARL9	29	50	6	3	4.5	39.5	-3.38341	9.39462e-06	0.000147769
ENSG00000182308	DCAF4L1	176	258	129	112	120.5	217	-1.09565	9.45133e-06	0.000148449
ENSG00000161509	GRIN2C	110	147	61	53	57	128.5	-1.42745	1.0538e-05	0.000162748
ENSG00000206535	LNP1	144	203	105	73	89	173.5	-1.22434	1.15368e-05	0.000175445
ENSG00000130182	ZSCAN10	33	36	5	0	2.5	34.5	-4.10334	1.1555e-05	0.000175572
ENSG00000257698	GIHCG	221	258	155	131	143	239.5	-1.01109	1.49725e-05	0.000218396
ENSG00000129437	KLK14	64	56	15	15	15	60	-2.28508	1.55833e-05	0.000226195
ENSG00000198650	TAT	27	37	1	1	1	32	-5.25284	1.62521e-05	0.000234209
ENSG00000141505	ASGR1	97	101	34	40	37	99	-1.68144	1.63467e-05	0.000235382
ENSG00000182687	GALR2	46	65	14	12	13	55.5	-2.34505	1.77572e-05	0.000253245
ENSG00000166750	SLFN5	198	281	162	124	143	239.5	-1.00014	1.83656e-05	0.000260674
ENSG00000188993	LRRC66	48	62	15	11	13	55	-2.34545	1.83938e-05	0.000260868
ENSG00000240291	ENSG00000240291	184	247	147	101	124	215.5	-1.06352	1.9165e-05	0.00026988
ENSG00000244242	IFITM10	62	64	16	18	17	63	-2.15583	1.96202e-05	0.000276073
ENSG00000172349	IL16	61	64	17	17	17	62.5	-2.14783	1.98811e-05	0.000279084
ENSG00000144642	RBMS3	207	250	145	127	136	228.5	-1.01099	2.10116e-05	0.000290982
ENSG00000157502	PWWP3B	167	313	149	116	132.5	240	-1.08925	2.20305e-05	0.000303773
ENSG00000165188	RNF183	29	30	1	2	1.5	29.5	-4.56241	2.28306e-05	0.000313115
ENSG00000287721	ENSG00000287721	61	76	18	22	20	68.5	-2.02242	2.3404e-05	0.000319022
ENSG00000214694	ARHGEF33	57	48	17	4	10.5	52.5	-2.66194	2.38027e-05	0.000323114
ENSG00000101096	NFATC2	54	69	22	11	16.5	61.5	-2.17894	2.50344e-05	0.000336481
ENSG00000141738	GRB7	27	33	3	1	2	30	-4.18807	2.50951e-05	0.000336938
ENSG00000101638	ST8SIA5	81	96	38	29	33.5	88.5	-1.67213	2.7355e-05	0.000362115
ENSG00000130653	PNPLA7	162	215	103	104	103.5	188.5	-1.11231	2.8739e-05	0.00037681
ENSG00000285877	ENSG00000285877	27	36	1	4	2.5	31.5	-3.87982	2.97718e-05	0.00038751
ENSG00000164627	KIF6	52	92	21	22	21.5	72	-1.96743	3.03408e-05	0.000394056
ENSG00000119915	ELOVL3	17	23	0	0	0	20	-7.01396	3.1373e-05	0.000405988
ENSG00000015479	MATR3	127	219	96	82	89	173	-1.19344	3.14027e-05	0.000406079
ENSG00000148677	ANKRD1	214	276	184	110	147	245	-1.01408	3.24424e-05	0.000416973
ENSG00000243710	CFAP57	29	42	4	5	4.5	35.5	-3.21795	3.25022e-05	0.000417062
ENSG00000146453	PNLDC1	33	34	5	3	4	33.5	-3.35416	3.27147e-05	0.000419104
ENSG00000225329	LHFPL3-AS2	19	20	0	0	0	19.5	-6.99919	3.38004e-05	0.000430853
ENSG00000275993	ENSG00000275993	199	185	104	104	104	192	-1.16231	3.47018e-05	0.000441085
ENSG00000154099	DNAAF1	98	72	34	26	30	85	-1.81394	3.69788e-05	0.000466711
ENSG00000118997	DNAH7	63	81	26	22	24	72	-1.84423	4.05755e-05	0.000504627
ENSG00000285043	ENSG00000285043	152	165	97	72	84.5	158.5	-1.18717	4.24457e-05	0.000524602
ENSG00000205853	RFPL3S	100	168	80	40	60	134	-1.42177	4.47954e-05	0.000547214
ENSG00000287839	ENSG00000287839	37	34	8	1	4.5	35.5	-3.31342	4.72203e-05	0.000574873
ENSG00000101265	RASSF2	93	151	55	55	55	122	-1.38122	4.91997e-05	0.000595323
ENSG00000163491	NEK10	94	137	63	42	52.5	115.5	-1.39774	5.10562e-05	0.000613223
ENSG00000267709	ENSG00000267709	36	36	3	7	5	36	-3.09809	5.13405e-05	0.000616224
ENSG00000187091	PLCD1	156	132	89	49	69	144	-1.37861	5.24173e-05	0.000625788
ENSG00000257894	ENSG00000257894	30	52	10	4	7	41	-2.8094	5.42386e-05	0.000640266
ENSG00000284640	ENSG00000284640	18	44	2	3	2.5	31	-3.8258	5.52236e-05	0.000651034
ENSG00000248746	ACTN3	39	43	9	7	8	41	-2.63298	5.94137e-05	0.00069433
ENSG00000134940	ACRV1	96	121	62	34	48	108.5	-1.45794	6.41017e-05	0.000739609
ENSG00000119508	NR4A3	94	161	55	61	58	127.5	-1.35834	6.70714e-05	0.000768913
ENSG00000015285	WAS	64	65	26	15	20.5	64.5	-1.9491	6.77154e-05	0.000773816
ENSG00000215481	BCRP3	37	66	14	11	12.5	51.5	-2.2781	6.87374e-05	0.000782993
ENSG00000120262	CCDC170	53	70	8	22	15	61.5	-2.24434	7.08212e-05	0.000802571
ENSG00000147174	GCNA	171	194	122	90	106	182.5	-1.06024	7.09781e-05	0.000802571
ENSG00000134532	SOX5	126	153	89	54	71.5	139.5	-1.24455	7.33098e-05	0.000824055
ENSG00000042832	TG	26	29	3	2	2.5	27.5	-3.73703	8.09639e-05	0.000896966
ENSG00000136881	BAAT	41	63	17	10	13.5	52	-2.20458	8.46883e-05	0.000932644
ENSG00000225647	ENSG00000225647	10	26	0	0	0	18	-6.8087	8.5881e-05	0.000940536
ENSG00000174791	RIN1	38	40	7	8	7.5	39	-2.6441	9.07218e-05	0.000986303
ENSG00000170959	DCDC1	76	104	33	39	36	90	-1.56024	9.19051e-05	0.000997348
ENSG00000182580	EPHB3	141	96	64	41	52.5	118.5	-1.50261	9.7293e-05	0.00104809
ENSG00000129654	FOXJ1	31	19	2	1	1.5	25	-4.39129	0.00010046	0.00107776
ENSG00000166278	C2	68	95	40	23	31.5	81.5	-1.64125	0.000100855	0.00108135
ENSG00000168386	FILIP1L	100	141	57	59	58	120.5	-1.29654	0.000102613	0.00109625
ENSG00000267898	ENSG00000267898	48	43	12	10	11	45.5	-2.33874	0.000105681	0.00112166
ENSG00000240038	AMY2B	130	200	100	84	92	165	-1.08759	0.000107786	0.00113927
ENSG00000177025	C19orf18	23	35	5	1	3	29	-3.55066	0.000111418	0.00116937
ENSG00000165805	C12orf50	26	31	0	1	0.5	28.5	-6.08838	0.000113079	0.00118332
ENSG00000112599	GUCA1B	164	190	111	97	104	177	-1.03311	0.000113218	0.00118408
ENSG00000174808	BTC	20	30	1	1	1	25	-4.88858	0.000113505	0.0011864
ENSG00000146221	TCTE1	86	74	33	29	31	80	-1.65882	0.0001146	0.00119505
ENSG00000228570	NUTM2E	22	46	3	6	4.5	34	-3.1102	0.000117293	0.00122171
ENSG00000276148	ENSG00000276148	46	54	17	10	13.5	50	-2.17042	0.000117365	0.00122174
ENSG00000257761	ENSG00000257761	33	45	2	10	6	39	-2.90036	0.000120286	0.00124705
ENSG00000198796	ALPK2	48	55	18	11	14.5	51.5	-2.11067	0.000126206	0.00129716
ENSG00000150672	DLG2	73	75	34	22	28	74	-1.69213	0.00012638	0.00129821
ENSG00000105219	CCNP	58	67	29	7	18	62.5	-2.11417	0.000139477	0.00141808
ENSG00000196782	MAML3	211	180	118	109	113.5	195.5	-1.07383	0.000142052	0.00143529
ENSG00000143127	ITGA10	30	52	8	9	8.5	41	-2.49419	0.000148847	0.00148922
ENSG00000177943	MAMDC4	193	187	113	112	112.5	190	-1.03052	0.00016868	0.00166025
ENSG00000186952	TMEM232	40	53	16	8	12	46.5	-2.23151	0.000171674	0.00168468
ENSG00000250673	REELD1	58	80	20	28	24	69	-1.75411	0.000187606	0.00181556
ENSG00000141526	SLC16A3	77	91	25	40	32.5	84	-1.60591	0.000206901	0.00198085
ENSG00000291042	ENSG00000291042	20	31	3	2	2.5	25.5	-3.6006	0.00020792	0.00198797
ENSG00000059378	PARP12	19	30	3	1	2	24.5	-3.8767	0.000209163	0.00199822
ENSG00000164309	CMYA5	92	102	56	34	45	97	-1.39537	0.000212415	0.00201851
ENSG00000169026	SLC49A3	48	44	13	12	12.5	46	-2.16382	0.000222975	0.00210426
ENSG00000178685	PARP10	86	68	22	34	28	77	-1.7313	0.000223087	0.00210426
ENSG00000163666	HESX1	50	59	19	16	17.5	54.5	-1.90549	0.0002332	0.00218582
ENSG00000186150	UBL4B	22	33	4	3	3.5	27.5	-3.22431	0.000238625	0.00222966
ENSG00000230825	LINC03016	17	28	1	1	1	22.5	-4.72853	0.000251453	0.00233488
ENSG00000123901	GPR83	48	73	26	15	20.5	60.5	-1.82333	0.000252052	0.00233802
ENSG00000232903	LINC01166	69	47	18	19	18.5	58	-1.9512	0.000253512	0.00234771
ENSG00000247157	LINC01252	65	77	34	22	28	71	-1.6205	0.000254237	0.00235097
ENSG00000183773	AIFM3	25	24	2	3	2.5	24.5	-3.56262	0.00025842	0.00238103
ENSG00000244055	ENSG00000244055	123	158	72	81	76.5	140.5	-1.1216	0.00027683	0.00252079
ENSG00000225339	ENSG00000225339	35	57	15	10	12.5	46	-2.12929	0.00029996	0.00269708
ENSG00000039600	SOX30	51	96	33	23	28	73.5	-1.62952	0.000303977	0.00272497
ENSG00000196724	ZNF418	29	25	2	5	3.5	27	-3.20981	0.000318889	0.00282467
ENSG00000289307	ENSG00000289307	80	76	34	32	33	78	-1.52028	0.000320192	0.002832
ENSG00000128604	IRF5	36	44	11	9	10	40	-2.26493	0.000333052	0.00292837
ENSG00000161180	CCDC116	15	36	2	3	2.5	25.5	-3.54417	0.000350957	0.00305427
ENSG00000290671	PYY2	34	48	13	8	10.5	41	-2.22932	0.000372952	0.0032175
ENSG00000119922	IFIT2	18	25	2	1	1.5	21.5	-4.10503	0.000373416	0.00321995
ENSG00000286511	ENSG00000286511	27	36	9	2	5.5	31.5	-2.81444	0.000409312	0.0034742
ENSG00000148225	WDR31	119	178	101	72	86.5	148.5	-1.03515	0.000418887	0.00354538
ENSG00000057657	PRDM1	27	36	8	4	6	31.5	-2.66674	0.000429733	0.00361493
ENSG00000148483	TMEM236	25	68	14	9	11.5	46.5	-2.22679	0.000445327	0.00373557
ENSG00000095303	PTGS1	17	25	1	2	1.5	21	-4.03823	0.000483492	0.00400685
ENSG00000183018	SPNS2	148	139	70	87	78.5	143.5	-1.13564	0.000484709	0.00401135
ENSG00000176406	RIMS2	83	96	54	31	42.5	89.5	-1.36088	0.000497874	0.00409603
ENSG00000196110	ZNF699	129	219	131	73	102	174	-1.02841	0.000517113	0.00421957
ENSG00000187862	TTC24	52	51	20	15	17.5	51.5	-1.84426	0.0005201	0.00424026
ENSG00000132003	ZSWIM4	145	129	90	66	78	137	-1.11007	0.000520674	0.00424225
ENSG00000158517	NCF1	21	20	0	1	0.5	20.5	-5.62963	0.000575974	0.00461295
ENSG00000136931	NR5A1	23	29	5	3	4	26	-2.97244	0.000580982	0.00464474
ENSG00000023445	BIRC3	52	53	20	17	18.5	52.5	-1.78309	0.000620035	0.00489891
ENSG00000173714	WFIKKN2	17	24	1	0	0.5	20.5	-5.61445	0.000626155	0.00494182
ENSG00000164972	C9orf24	17	38	6	2	4	27.5	-3.02377	0.000646473	0.00507939
ENSG00000019582	CD74	30	39	7	9	8	34.5	-2.35091	0.000689131	0.00534529
ENSG00000140285	FGF7	21	20	2	2	2	20.5	-3.63867	0.000707115	0.00545088
ENSG00000157227	MMP14	65	91	37	34	35.5	78	-1.38394	0.000722166	0.00554301
ENSG00000129749	CHRNA10	69	78	35	31	33	73.5	-1.42282	0.000748502	0.00570027
ENSG00000074706	IPCEF1	28	49	11	9	10	38.5	-2.18038	0.00076532	0.00580695
ENSG00000173261	PLAC8L1	110	185	88	84	86	147.5	-1.00924	0.000772518	0.00584916
ENSG00000162999	DUSP19	86	163	67	65	66	124.5	-1.13604	0.000781872	0.0059
ENSG00000100092	SH3BP1	126	147	90	74	82	136.5	-1.00361	0.000784055	0.00591145
ENSG00000064692	SNCAIP	87	91	49	40	44.5	89	-1.27782	0.000787312	0.00593104
ENSG00000174137	FAM53A	108	109	73	44	58.5	108.5	-1.18745	0.000800613	0.00601098
ENSG00000181016	LSMEM1	40	68	20	18	19	54	-1.74073	0.000802478	0.00601993
ENSG00000139278	GLIPR1	72	128	47	51	49	100	-1.24934	0.000862386	0.00640752
ENSG00000215186	GOLGA6B	18	45	7	5	6	31.5	-2.60484	0.000865626	0.00642626
ENSG00000171291	ZNF439	16	28	4	1	2.5	22	-3.4012	0.000939402	0.00686847
ENSG00000143369	ECM1	89	127	75	41	58	108	-1.16907	0.00102507	0.00737724
ENSG00000010671	BTK	31	36	10	7	8.5	33.5	-2.25388	0.00104949	0.0075287
ENSG00000170667	RASA4B	183	241	80	155	117.5	212	-1.06132	0.00110661	0.00787529
ENSG00000109452	INPP4B	39	71	20	20	20	55	-1.68283	0.00112496	0.00797734
ENSG00000180592	SKIDA1	97	182	91	70	80.5	139.5	-1.02657	0.00113923	0.00805612
ENSG00000198939	ZFP2	70	108	41	46	43.5	89	-1.26308	0.00114548	0.00808755
ENSG00000188199	NUTM2B	45	38	13	13	13	41.5	-1.96173	0.00115235	0.00812642
ENSG00000111181	SLC6A12	52	34	5	17	11	43	-2.22733	0.00116082	0.00816683
ENSG00000005243	COPZ2	31	33	10	6	8	32	-2.28841	0.0012426	0.00863349
ENSG00000179363	TMEM31	23	34	8	4	6	28.5	-2.51454	0.00130327	0.00898175
ENSG00000187624	C17orf97	61	62	29	24	26.5	61.5	-1.49416	0.00133954	0.00919602
ENSG00000114757	PEX5L	102	164	70	82	76	133	-1.03097	0.00137229	0.00939584
ENSG00000172901	LVRN	28	99	25	17	21	63.5	-1.78753	0.00137455	0.00940413
ENSG00000233381	AK4P3	48	48	18	17	17.5	48	-1.7308	0.00138363	0.00945544
ENSG00000118298	CA14	62	74	29	32	30.5	68	-1.40933	0.00141633	0.00964571
ENSG00000230736	ENSG00000230736	101	122	78	51	64.5	111.5	-1.06675	0.00146403	0.00992817
ENSG00000232656	IDI2-AS1	97	138	79	59	69	117.5	-1.02515	0.00148524	0.0100348
ENSG00000163131	CTSS	28	29	4	8	6	28.5	-2.49407	0.00148871	0.0100506
ENSG00000171931	FBXW10	36	28	12	4	8	32	-2.33675	0.00155628	0.0104437
ENSG00000157680	DGKI	14	20	2	0	1	17	-4.37328	0.00155802	0.0104493
ENSG00000120332	TNN	18	15	0	1	0.5	16.5	-5.32554	0.00156017	0.0104581
ENSG00000167195	GOLGA6C	13	38	4	4	4	25.5	-2.86148	0.00161361	0.0107318
ENSG00000147647	DPYS	20	34	6	5	5.5	27	-2.53252	0.00165572	0.0109588
ENSG00000156427	FGF18	41	59	17	20	18.5	50	-1.66947	0.00170796	0.011263
ENSG00000168329	CX3CR1	20	35	9	1	5	27.5	-2.74837	0.00171097	0.0112744
ENSG00000224655	LINC01823	15	28	3	3	3	21.5	-3.06505	0.00171159	0.0112744
ENSG00000164675	IQUB	46	66	28	18	23	56	-1.54654	0.00173284	0.0113725
ENSG00000229983	ENSG00000229983	21	37	7	6	6.5	29	-2.39068	0.001765	0.0115244
ENSG00000183160	TMEM119	17	15	1	0	0.5	16	-5.29876	0.00177219	0.0115544
ENSG00000171970	ZNF57	40	39	15	11	13	39.5	-1.89172	0.00182357	0.0118162
ENSG00000158077	NLRP14	29	28	5	8	6.5	28.5	-2.39166	0.00184708	0.011934
ENSG00000283828	ENSG00000283828	22	26	4	5	4.5	24	-2.66795	0.0019069	0.012285
ENSG00000149646	CNBD2	18	18	3	1	2	18	-3.47386	0.00194037	0.0124378
ENSG00000162896	PIGR	14	19	0	2	1	16.5	-4.25694	0.00194697	0.0124602
ENSG00000138823	MTTP	11	22	0	1	0.5	16.5	-5.2508	0.00197331	0.0125858
ENSG00000090376	IRAK3	18	20	3	2	2.5	19	-3.20491	0.00206458	0.0130691
ENSG00000179141	MTUS2-AS1	38	46	14	15	14.5	42	-1.78819	0.00209615	0.0132016
ENSG00000286113	ENSG00000286113	15	24	2	3	2.5	19.5	-3.18805	0.00216679	0.0135588
ENSG00000286000	ENSG00000286000	18	38	6	6	6	28	-2.43532	0.00217361	0.0135957
ENSG00000184650	ODF4	13	19	2	0	1	16	-4.28538	0.00222627	0.0138727
ENSG00000185271	KLHL33	17	18	2	2	2	17.5	-3.4009	0.00231865	0.0143682
ENSG00000225465	RFPL1S	20	29	8	1	4.5	24.5	-2.74668	0.00250951	0.0153825
ENSG00000255931	ENSG00000255931	22	26	6	4	5	24	-2.53811	0.00257578	0.0156684
ENSG00000133101	CCNA1	22	35	9	5	7	28.5	-2.28347	0.00263427	0.0159213
ENSG00000119614	VSX2	10	22	2	0	1	16	-4.25334	0.00271228	0.0163321
ENSG00000236756	DNAJC9-AS1	55	87	34	35	34.5	71	-1.274	0.00297524	0.0176372
ENSG00000135636	DYSF	47	43	15	19	17	45	-1.67343	0.00301837	0.0178479
ENSG00000109743	BST1	42	63	28	16	22	52.5	-1.51933	0.00304467	0.0179765
ENSG00000205482	SPDYE18	59	62	31	26	28.5	60.5	-1.36204	0.00309813	0.018208
ENSG00000047617	ANO2	9	25	1	2	1.5	17	-3.67958	0.00312055	0.0183037
ENSG00000135929	CYP27A1	71	71	36	36	36	71	-1.25135	0.00326175	0.0190168
ENSG00000276445	ENSG00000276445	45	75	28	26	27	60	-1.38578	0.00327284	0.0190561
ENSG00000159289	GOLGA6A	17	25	6	1	3.5	21	-2.87769	0.00332476	0.0192739
ENSG00000101203	COL20A1	37	46	17	14	15.5	41.5	-1.68402	0.00335819	0.0194425
ENSG00000124772	CPNE5	18	15	3	1	2	16.5	-3.3648	0.00337877	0.0195426
ENSG00000164185	ZNF474	20	24	7	1	4	22	-2.77413	0.00338995	0.019601
ENSG00000223356	ENSG00000223356	60	72	36	30	33	66	-1.26544	0.00355741	0.0203717
ENSG00000272275	ENSG00000272275	52	60	31	21	26	56	-1.38534	0.00389685	0.0219362
ENSG00000183423	LRIT3	51	58	29	21	25	54.5	-1.4008	0.0039465	0.0221599
ENSG00000163631	ALB	16	22	5	1	3	19	-2.95633	0.00408866	0.0228077
ENSG00000172247	C1QTNF4	42	38	15	15	15	40	-1.69577	0.00411515	0.0228984
ENSG00000130518	IQCN	51	45	23	18	20.5	48	-1.5213	0.00415009	0.0230569
ENSG00000273199	ENSG00000273199	27	20	6	5	5.5	23.5	-2.4011	0.00416144	0.0230913
ENSG00000004948	CALCR	16	16	3	1	2	16	-3.30526	0.00423375	0.0234344
ENSG00000250056	LINC01018	15	17	2	2	2	16	-3.26557	0.00426664	0.0235799
ENSG00000245750	DRAIC	13	22	3	2	2.5	17.5	-3.05154	0.00445108	0.0243583
ENSG00000132141	CCT6B	85	116	77	43	60	100.5	-1.01927	0.0044765	0.0244662
ENSG00000139988	RDH12	27	36	8	11	9.5	31.5	-1.96518	0.00447762	0.0244662
ENSG00000171989	LDHAL6B	11	36	7	1	4	23.5	-2.79251	0.00450404	0.0245534
ENSG00000168621	GDNF	60	76	40	31	35.5	68	-1.20227	0.00463987	0.0251988
ENSG00000050628	PTGER3	39	60	16	24	20	49.5	-1.52499	0.00468066	0.025374
ENSG00000116183	PAPPA2	23	51	16	8	12	37	-1.86267	0.0047334	0.0256056
ENSG00000151322	NPAS3	60	89	53	24	38.5	74.5	-1.22997	0.0047981	0.0258695
ENSG00000171951	SCG2	29	43	18	6	12	36	-1.87049	0.00484172	0.0260497
ENSG00000196361	ELAVL3	26	24	9	4	6.5	25	-2.25509	0.00498336	0.0266674
ENSG00000215498	FAM230B	21	8	1	2	1.5	14.5	-3.60704	0.00500725	0.0267552
ENSG00000211448	DIO2	19	21	5	3	4	20	-2.60609	0.00504882	0.026913
ENSG00000125046	SSUH2	43	74	37	16	26.5	58.5	-1.40905	0.00510138	0.0271689
ENSG00000075213	SEMA3A	60	120	61	38	49.5	90	-1.10156	0.00536319	0.0283103
ENSG00000288675	PANO1	31	31	7	12	9.5	31	-1.95667	0.00540259	0.0284884
ENSG00000146013	GFRA3	31	34	11	11	11	32.5	-1.82807	0.00560013	0.0292759
ENSG00000155530	LRGUK	66	81	43	38	40.5	73.5	-1.1205	0.00562663	0.02938
ENSG00000173212	MAB21L3	16	15	1	3	2	15.5	-3.20579	0.00578954	0.030029
ENSG00000163606	CD200R1	29	38	17	5	11	33.5	-1.90661	0.00586931	0.030346
ENSG00000175003	SLC22A1	32	22	12	3	7.5	27	-2.2058	0.0060184	0.0309257
ENSG00000092850	TEKT2	62	39	20	24	22	50.5	-1.5001	0.00613154	0.0313373
ENSG00000155026	RSPH10B	28	24	9	6	7.5	26	-2.09632	0.00612798	0.0313373
ENSG00000253309	SERPINE3	16	34	9	3	6	25	-2.31171	0.0061546	0.0313944
ENSG00000131096	PYY	15	15	3	1	2	15	-3.21288	0.00627366	0.0318112
ENSG00000260903	XKR7	36	44	16	16	16	40	-1.57765	0.00632667	0.0320074
ENSG00000229739	PDC-AS1	45	50	24	19	21.5	47.5	-1.41777	0.00635321	0.0321235
ENSG00000272031	ANKRD34A	99	100	45	69	57	99.5	-1.05178	0.00636478	0.0321547
ENSG00000130287	NCAN	60	36	25	17	21	48	-1.52563	0.00641959	0.0322766
ENSG00000187848	P2RX2	59	64	37	27	32	61.5	-1.22263	0.00645922	0.0324394
ENSG00000127578	WFIKKN1	62	86	35	44	39.5	74	-1.13867	0.00650779	0.032601
ENSG00000174332	GLIS1	71	60	36	33	34.5	65.5	-1.21457	0.00650776	0.032601
ENSG00000145113	MUC4	23	36	14	3	8.5	29.5	-2.0885	0.00660357	0.0329332
ENSG00000186919	ZACN	41	41	22	12	17	41	-1.56992	0.00667505	0.0331971
ENSG00000141434	MEP1B	30	30	12	8	10	30	-1.87519	0.00669407	0.0332686
ENSG00000128606	LRRC17	56	71	26	37	31.5	63.5	-1.24597	0.00682355	0.0338508
ENSG00000101977	MCF2	12	21	2	3	2.5	16.5	-2.93829	0.00706657	0.034748
ENSG00000126759	CFP	31	35	13	11	12	33	-1.72935	0.00736445	0.0359263
ENSG00000121075	TBX4	18	15	5	0	2.5	16.5	-3.08357	0.00743194	0.0361865
ENSG00000142583	SLC2A5	13	16	2	2	2	14.5	-3.11629	0.00791581	0.0379229
ENSG00000242028	HYPK	31	41	16	12	14	36	-1.62486	0.0079272	0.0379572
ENSG00000290697	ENSG00000290697	15	30	3	7	5	22.5	-2.35488	0.00818262	0.0389611
ENSG00000233198	RNF224	51	35	25	12	18.5	43	-1.55489	0.00828284	0.0392432
ENSG00000163219	ARHGAP25	16	30	9	2	5.5	23	-2.33821	0.00841463	0.0396854
ENSG00000164430	CGAS	17	27	6	5	5.5	22	-2.24266	0.00844506	0.0397451
ENSG00000152689	RASGRP3	19	24	3	7	5	21.5	-2.32724	0.00861123	0.040389
ENSG00000137628	DDX60	47	73	38	24	31	60	-1.21069	0.00864828	0.0405415
ENSG00000104490	NCALD	30	46	14	16	15	38	-1.57214	0.00881822	0.0411473
ENSG00000204420	MPIG6B	15	25	6	3	4.5	20	-2.4093	0.0088747	0.0413644
ENSG00000286136	ENSG00000286136	36	57	27	15	21	46.5	-1.40864	0.0089195	0.0415191
ENSG00000281357	ARRDC3-AS1	56	58	30	29	29.5	57	-1.22046	0.00893429	0.0415771
ENSG00000155749	FLACC1	19	47	14	8	11	33	-1.80975	0.00921077	0.0426971
ENSG00000250151	ARPC4-TTLL3	13	18	4	1	2.5	15.5	-2.92032	0.00933575	0.0431423
ENSG00000174527	MYO1H	26	34	11	10	10.5	30	-1.7693	0.00941124	0.0434126
ENSG00000121577	POPDC2	55	64	41	22	31.5	59.5	-1.20678	0.00947161	0.043646
ENSG00000196218	RYR1	43	42	19	19	19	42.5	-1.43528	0.00949935	0.0437175
ENSG00000115956	PLEK	13	20	3	3	3	16.5	-2.69835	0.00967047	0.0444136
ENSG00000099338	CATSPERG	40	54	17	25	21	47	-1.39102	0.00979895	0.0448769
ENSG00000154556	SORBS2	45	59	18	30	24	52	-1.3401	0.00995203	0.045392
ENSG00000169181	GSG1L	16	12	1	3	2	14	-3.07563	0.0101569	0.0461382
ENSG00000268670	ENSG00000268670	44	53	24	23	23.5	48.5	-1.30378	0.0101555	0.0461382
ENSG00000287644	ENSG00000287644	14	23	5	3	4	18.5	-2.46126	0.0102521	0.046469
ENSG00000227082	LINC02798	23	44	11	13	12	33.5	-1.69326	0.0102925	0.0466358
ENSG00000132837	DMGDH	61	65	30	38	34	63	-1.14411	0.0111996	0.0498805
ENSG00000277954	ENSG00000277954	29	46	20	11	15.5	37.5	-1.5362	0.011228	0.0499631
ENSG00000183111	ARHGEF37	61	95	55	38	46.5	78	-1.0001	0.0112387	0.0499982

## Sheet: Up
Table S2 Up-regulated genes upon knockdown of ZDHHC15 compared to control in TOV-112D cells
geneID	gene_name	shCON-1	shCON-2	shZD15-1	shZD15-2	shZDHHC15	shCON	log2FoldChange	pvalue	padj
ENSG00000233016	SNHG7	2436	3014	9546	8922	9234	2725	1.50511	1.84392e-48	8.24416e-45
ENSG00000182916	TCEAL7	46	61	566	461	513.5	53.5	3.00398	2.84659e-37	4.62803e-34
ENSG00000196693	ZNF33B	910	1249	3554	2768	3161	1079.5	1.29135	3.34073e-32	4.26754e-29
ENSG00000088899	LZTS3	934	1158	3269	2855	3062	1046	1.28992	2.93717e-31	3.28302e-28
ENSG00000103037	SETD6	1246	1607	4236	3450	3843	1426.5	1.16876	4.78411e-30	4.07424e-27
ENSG00000050426	LETMD1	1794	2372	5540	4511	5025.5	2083	1.01173	2.49417e-25	1.31194e-22
ENSG00000099622	CIRBP	4986	6897	14672	13542	14107	5941.5	1.00156	4.59828e-25	2.34959e-22
ENSG00000269893	SNHG8	829	1129	2768	2546	2657	979	1.19203	1.22098e-24	6.06554e-22
ENSG00000084092	NOA1	1224	1508	3762	3094	3428	1366	1.06309	1.10732e-23	4.95085e-21
ENSG00000152137	HSPB8	178	216	802	697	749.5	197	1.6671	3.13597e-22	1.09968e-19
ENSG00000135116	HRK	1163	1524	3604	2850	3227	1343.5	1.00264	2.28643e-21	6.93059e-19
ENSG00000181218	H2AC25	437	590	1534	1396	1465	513.5	1.26233	3.33838e-21	9.95061e-19
ENSG00000113272	THG1L	857	1079	2613	2188	2400.5	968	1.04913	1.40363e-20	3.63804e-18
ENSG00000186377	CYP4X1	64	97	485	364	424.5	80.5	2.14271	2.11688e-20	5.40834e-18
ENSG00000165526	RPUSD4	1156	1402	3533	2731	3132	1279	1.0223	2.21533e-20	5.58013e-18
ENSG00000160606	TLCD1	314	420	1176	965	1070.5	367	1.28691	3.46016e-19	7.63969e-17
ENSG00000171425	ZNF581	1170	1278	3298	3047	3172.5	1224	1.10658	6.06481e-19	1.30678e-16
ENSG00000147041	SYTL5	292	422	1250	910	1080	357	1.3378	9.06863e-19	1.88585e-16
ENSG00000142227	EMP3	342	429	1165	1099	1132	385.5	1.30053	1.37413e-18	2.73055e-16
ENSG00000198208	RPS6KL1	659	769	1880	1647	1763.5	714	1.04	2.84368e-16	4.34671e-14
ENSG00000103034	NDRG4	329	413	1090	908	999	371	1.16774	1.21325e-15	1.73582e-13
ENSG00000205922	ONECUT3	22	36	193	202	197.5	29	2.53513	3.1646e-13	3.36879e-11
ENSG00000228649	SNHG26	207	242	717	576	646.5	224.5	1.2574	6.25818e-13	6.35916e-11
ENSG00000236017	ASMTL-AS1	144	220	565	585	575	182	1.42624	7.09002e-13	7.08368e-11
ENSG00000088881	EBF4	479	520	1315	1169	1242	499.5	1.04486	7.9031e-13	7.65491e-11
ENSG00000261971	MMP25-AS1	299	408	942	813	877.5	353.5	1.0588	2.43702e-12	2.13645e-10
ENSG00000144045	DQX1	26	46	231	170	200.5	36	2.2282	1.54803e-11	1.11185e-09
ENSG00000186567	CEACAM19	328	361	966	771	868.5	344.5	1.05974	2.41161e-11	1.67168e-09
ENSG00000236871	LINC00106	156	186	515	500	507.5	171	1.31405	3.10824e-11	2.08977e-09
ENSG00000179627	ZBTB42	123	128	433	397	415	125.5	1.45732	3.50989e-11	2.32485e-09
ENSG00000158122	PRXL2C	260	358	846	681	763.5	309	1.04846	3.55001e-11	2.34274e-09
ENSG00000160712	IL6R	262	369	867	688	777.5	315.5	1.04546	3.7812e-11	2.45902e-09
ENSG00000235385	LINC02154	22	56	231	191	211	39	2.21414	7.10216e-11	4.37983e-09
ENSG00000095370	SH2D3C	227	277	672	662	667	252	1.15127	7.89884e-11	4.80486e-09
ENSG00000006756	ARSD	8	24	146	128	137	16	2.87874	8.82514e-11	5.33205e-09
ENSG00000013619	MAMLD1	279	328	809	678	743.5	303.5	1.02673	2.19662e-10	1.21623e-08
ENSG00000174939	ASPHD1	144	152	449	448	448.5	148	1.33703	5.28501e-10	2.66997e-08
ENSG00000182759	MAFA	138	140	446	395	420.5	139	1.32455	9.52218e-10	4.62757e-08
ENSG00000163888	CAMK2N2	77	108	337	272	304.5	92.5	1.46335	1.39343e-09	6.45598e-08
ENSG00000070759	TESK2	199	223	616	488	552	211	1.1148	1.67443e-09	7.58114e-08
ENSG00000232611	ENSG00000232611	101	134	381	323	352	117.5	1.32672	2.4175e-09	1.08086e-07
ENSG00000181085	MAPK15	236	233	655	571	613	234.5	1.10934	3.96915e-09	1.64697e-07
ENSG00000153303	FRMD1	13	20	108	132	120	16.5	2.63604	4.69722e-09	1.90921e-07
ENSG00000260260	SNHG19	141	179	432	458	445	160	1.23026	6.65764e-09	2.61108e-07
ENSG00000275183	LENG9	262	243	725	596	660.5	252.5	1.10115	7.58222e-09	2.92242e-07
ENSG00000163322	ABRAXAS1	189	314	703	529	616	251.5	1.04571	1.16769e-08	4.27054e-07
ENSG00000269951	ENSG00000269951	82	130	400	250	325	106	1.35408	6.22192e-08	1.84226e-06
ENSG00000206561	COLQ	116	188	447	346	396.5	152	1.13566	1.05951e-07	2.95146e-06
ENSG00000214279	SCART1	138	147	392	365	378.5	142.5	1.14311	1.9565e-07	5.10896e-06
ENSG00000249069	LINC01033	71	122	294	264	279	96.5	1.29641	3.3461e-07	8.23132e-06
ENSG00000255874	PRECSIT	11	14	109	70	89.5	12.5	2.56495	4.05302e-07	9.80841e-06
ENSG00000007516	BAIAP3	89	109	296	262	279	99	1.23574	4.26076e-07	1.02477e-05
ENSG00000291156	ENSG00000291156	39	56	183	160	171.5	47.5	1.60268	5.22162e-07	1.23197e-05
ENSG00000223949	ROR1-AS1	16	3	97	88	92.5	9.5	2.94611	6.52676e-07	1.49074e-05
ENSG00000165879	FRAT1	143	183	411	372	391.5	163	1.00934	9.36252e-07	2.01734e-05
ENSG00000153714	LURAP1L	85	120	318	236	277	102.5	1.17435	1.64987e-06	3.33781e-05
ENSG00000162006	MSLNL	2	2	55	44	49.5	2	4.36294	2.27112e-06	4.41007e-05
ENSG00000204252	HLA-DOA	128	117	371	282	326.5	122.5	1.12414	3.68073e-06	6.67608e-05
ENSG00000167646	DNAAF3	51	66	193	173	183	58.5	1.39084	3.82231e-06	6.8979e-05
ENSG00000186340	THBS2	21	16	121	79	100	18.5	2.13098	4.16302e-06	7.41548e-05
ENSG00000205544	TMEM256	78	119	309	220	264.5	98.5	1.16801	4.18901e-06	7.43954e-05
ENSG00000198910	L1CAM	145	144	376	341	358.5	144.5	1.03756	4.23486e-06	7.49863e-05
ENSG00000287796	ENSG00000287796	33	74	189	168	178.5	53.5	1.51858	4.70932e-06	8.18479e-05
ENSG00000268089	GABRQ	27	58	165	140	152.5	42.5	1.61677	4.89983e-06	8.47471e-05
ENSG00000181856	SLC2A4	93	112	319	222	270.5	102.5	1.12527	6.65657e-06	0.000110638
ENSG00000204228	HSD17B8	101	134	307	274	290.5	117.5	1.05276	6.8474e-06	0.000113416
ENSG00000179397	CATSPERE	70	78	243	182	212.5	74	1.2465	8.44305e-06	0.000135787
ENSG00000269054	ZNF497-AS1	40	41	180	114	147	40.5	1.56957	1.03463e-05	0.00016034
ENSG00000139364	TMEM132B	55	77	217	161	189	66	1.25726	1.8195e-05	0.000258459
ENSG00000241769	EOLA1-DT	65	87	202	217	209.5	76	1.2216	1.89207e-05	0.000266649
ENSG00000119411	BSPRY	6	14	68	60	64	10	2.45088	2.75439e-05	0.000363394
ENSG00000277142	LINC00235	67	73	193	193	193	70	1.2034	4.22488e-05	0.000522529
ENSG00000203724	C1orf53	54	70	193	155	174	62	1.22778	4.51502e-05	0.000551171
ENSG00000253227	ENSG00000253227	32	35	143	96	119.5	33.5	1.55252	5.21808e-05	0.000624215
ENSG00000243364	EFNA4	78	102	215	244	229.5	90	1.11101	5.63953e-05	0.000663972
ENSG00000266402	SNHG25	56	67	168	180	174	61.5	1.2513	5.663e-05	0.000665421
ENSG00000182912	TSPEAR-AS2	55	81	204	162	183	68	1.17508	6.18911e-05	0.000717808
ENSG00000236859	NIFK-AS1	78	137	274	239	256.5	107.5	1.01982	6.60474e-05	0.000759609
ENSG00000167799	NUDT8	70	74	192	197	194.5	72	1.17324	6.74875e-05	0.000771705
ENSG00000117322	CR2	49	76	193	148	170.5	62.5	1.19601	9.2683e-05	0.00100457
ENSG00000119227	PIGZ	49	42	158	127	142.5	45.5	1.35844	0.000105905	0.0011227
ENSG00000267296	CEBPA-DT	117	107	276	267	271.5	112	1.00181	0.000109549	0.00115381
ENSG00000204052	LRRC73	14	23	86	72	79	18.5	1.84941	0.000112993	0.00118312
ENSG00000288930	ENSG00000288930	50	49	155	134	144.5	49.5	1.2703	0.000161986	0.00160053
ENSG00000287168	ENSG00000287168	67	76	208	160	184	71.5	1.091	0.000176552	0.00172633
ENSG00000157734	SNX22	108	93	289	209	249	100.5	1.01111	0.00021148	0.00201275
ENSG00000233927	RPS28	2637	3158	6369	7678	7023.5	2897.5	1.03596	0.000211494	0.00201275
ENSG00000258701	LINC00638	61	69	171	169	170	65	1.12904	0.00022138	0.0020959
ENSG00000150281	CTF1	42	33	120	124	122	37.5	1.4227	0.000239415	0.00223588
ENSG00000286545	ENSG00000286545	36	47	142	105	123.5	41.5	1.30798	0.000270759	0.00246928
ENSG00000272405	ENSG00000272405	9	10	56	50	53	9.5	2.21757	0.000279298	0.00253809
ENSG00000162981	LRATD1	52	92	184	176	180	72	1.09265	0.00029193	0.00263947
ENSG00000235813	ENSG00000235813	27	36	108	96	102	31.5	1.44202	0.000293622	0.00265075
ENSG00000245275	SAP30L-AS1	63	72	181	161	171	67.5	1.07747	0.000316663	0.00280912
ENSG00000279833	ENSG00000279833	39	61	142	128	135	50	1.19119	0.000453139	0.00379043
ENSG00000165192	ASB11	23	24	96	73	84.5	23.5	1.56879	0.000459218	0.00383411
ENSG00000284428	ENSG00000284428	51	84	185	149	167	67.5	1.06225	0.000488699	0.00403877
ENSG00000259488	DUT-AS1	51	67	156	146	151	59	1.10473	0.000494625	0.00407832
ENSG00000176909	MAMSTR	35	57	138	116	127	46	1.22173	0.000510455	0.00417688
ENSG00000270049	ATP6V0D1-DT	55	95	209	154	181.5	75	1.02858	0.000532541	0.00432121
ENSG00000170745	KCNS3	59	88	195	157	176	73.5	1.00847	0.000553326	0.00446148
ENSG00000243137	PSG4	9	9	57	42	49.5	9	2.17979	0.000560343	0.00450795
ENSG00000270362	HMGN3-AS1	40	87	206	129	167.5	63.5	1.15899	0.000583747	0.00465851
ENSG00000118898	PPL	31	31	105	91	98	31	1.38743	0.000657534	0.00514632
ENSG00000183317	EPHA10	54	56	134	159	146.5	55	1.16019	0.000699125	0.0054056
ENSG00000161664	ASB16	93	76	207	205	206	84.5	1.0031	0.000773196	0.00585182
ENSG00000226372	DCAF8L1	10	21	60	66	63	15.5	1.80879	0.000842283	0.00627641
ENSG00000163467	TSACC	48	55	158	114	136	51.5	1.12535	0.000846395	0.00629656
ENSG00000289504	ENSG00000289504	24	39	102	89	95.5	31.5	1.35839	0.000895823	0.00661474
ENSG00000182459	TEX19	7	15	65	41	53	11	2.02035	0.000926339	0.00678961
ENSG00000273045	C2orf15	31	54	132	102	117	42.5	1.21697	0.000957864	0.00698062
ENSG00000235257	ITGA9-AS1	38	68	147	124	135.5	53	1.11762	0.00103372	0.0074305
ENSG00000136999	CCN3	25	29	92	79	85.5	27	1.39899	0.00118074	0.00829395
ENSG00000173406	DAB1	55	75	188	126	157	65	1.00414	0.00134002	0.00919602
ENSG00000147082	CCNB3	50	68	152	131	141.5	59	1.00843	0.00168394	0.0111292
ENSG00000175189	INHBC	47	69	163	117	140	58	1.0122	0.00198769	0.0126645
ENSG00000289088	ENSG00000289088	5	7	33	38	35.5	6	2.32965	0.00206589	0.0130691
ENSG00000168079	SCARA5	13	27	79	58	68.5	20	1.5382	0.00216598	0.0135584
ENSG00000290015	ENSG00000290015	1	6	23	34	28.5	3.5	2.85781	0.00243419	0.0150011
ENSG00000222046	DCDC2B	17	21	62	68	65	19	1.52911	0.00246335	0.015139
ENSG00000269656	NOP53-AS1	13	18	57	57	57	15.5	1.63482	0.00259513	0.0157433
ENSG00000100276	RASL10A	42	34	99	113	106	38	1.20748	0.00279486	0.0167616
ENSG00000246528	SLCO5A1-AS1	21	39	100	73	86.5	30	1.28409	0.00292602	0.0174082
ENSG00000205670	SMIM11	28	43	138	67	102.5	35.5	1.25095	0.002991	0.0177123
ENSG00000260778	MIR3677HG	22	38	89	81	85	30	1.26732	0.00312607	0.0183241
ENSG00000197585	ENSG00000197585	10	12	48	44	46	11	1.80675	0.00335083	0.0194062
ENSG00000286299	ENSG00000286299	23	19	92	51	71.5	21	1.45539	0.00373188	0.0212078
ENSG00000290085	ENSG00000290085	28	44	106	84	95	36	1.15078	0.00384779	0.0217079
ENSG00000286939	ENSG00000286939	8	25	62	55	58.5	16.5	1.62171	0.00403104	0.0225426
ENSG00000241886	ENSG00000241886	1	7	42	18	30	4	2.67367	0.00407991	0.022766
ENSG00000189295	ANKRD62P1-PARP4P3	0	3	28	14	21	1.5	3.5813	0.00425063	0.0235205
ENSG00000011201	ANOS1	17	38	99	63	81	27.5	1.31844	0.00433847	0.0238809
ENSG00000287817	ENSG00000287817	18	17	60	59	59.5	17.5	1.49688	0.00441243	0.0241913
ENSG00000130558	OLFM1	49	40	133	97	115	44.5	1.07064	0.00454314	0.0247197
ENSG00000184261	KCNK12	33	29	93	81	87	31	1.20663	0.00459524	0.0249791
ENSG00000289004	ENSG00000289004	13	12	44	53	48.5	12.5	1.69884	0.00474547	0.0256476
ENSG00000237512	UNC5B-AS1	10	4	38	36	37	7	2.08832	0.00518029	0.0274991
ENSG00000235072	ARNILA	11	19	66	41	53.5	15	1.57591	0.00546509	0.0287126
ENSG00000225280	ENSG00000225280	39	38	101	96	98.5	38.5	1.08479	0.00570928	0.0297162
ENSG00000224950	ENSG00000224950	21	35	80	74	77	28	1.223	0.00605175	0.0310238
ENSG00000272562	H3-3A-DT	12	20	53	54	53.5	16	1.51	0.00629815	0.0318902
ENSG00000140937	CDH11	63	42	160	106	133	52.5	1.01947	0.00672223	0.0333838
ENSG00000290376	HERC2P3	45	52	81	167	124	48.5	1.14107	0.00727315	0.0355391
ENSG00000283122	HYMAI	20	40	101	63	82	30	1.20314	0.00730959	0.0356879
ENSG00000227214	HCG15	37	46	117	85	101	41.5	1.01353	0.00756267	0.0366931
ENSG00000176887	SOX11	23	28	75	67	71	25.5	1.21857	0.00794789	0.0380461
ENSG00000224424	PRKAR2A-AS1	35	36	127	64	95.5	35.5	1.12325	0.00827721	0.0392339
ENSG00000187957	DNER	9	18	49	45	47	13.5	1.57241	0.00841325	0.0396854
ENSG00000153404	PLEKHG4B	16	21	66	49	57.5	18.5	1.37131	0.00857076	0.040252
ENSG00000249679	ENSG00000249679	12	12	60	32	46	12	1.63796	0.00857973	0.0402835
ENSG00000262903	CTNS-AS1	24	30	65	81	73	27	1.19756	0.00980633	0.0448992
ENSG00000169862	CTNND2	12	16	52	42	47	14	1.48842	0.0106909	0.0480753
ENSG00000127084	FGD3	24	32	86	62	74	28	1.13672	0.0111161	0.0495762
ENSG00000235890	TSPEAR-AS1	10	14	51	35	43	12	1.57584	0.0112153	0.0499189
