# Supplementary material for: Dietary Palmitic Acid Drives a Palmitoyltransferase ZDHHC15‐YAP Feedback Loop Promoting Tumor Metastasis
Source: Adv Sci (Weinh). 2024 Dec 16;12(6):2409883. doi: 10.1002/advs.202409883 (PMC11809420; doi:10.1002/advs.202409883)
Supplement: Supplementary file 4 — Supporting Information [file ADVS-12-2409883-s001.xls]

## Sheet: down
Table S3 down-regulated genes upon knockdown of ZDHHC15 compared to control in HCC1954 cells
gene_id	shZDHHC15_1	shZDHHC15_2	shCON_1	shCON_2	shZDHHC15	shCON	log2FoldChange	pvalue	padj	gene_name
ENSG00000102383	0	0	17538.8	17221.4	0	17380.1	-16.6077	1.51917e-30	1.46973e-28	ZDHHC15
ENSG00000221852	0.972665	0	60.7294	52.5979	0.486332	56.6636	-6.90362	7.6186e-06	6.36065e-05	KRTAP1-5
ENSG00000169432	0	0	11.9468	23.0116	0	17.4792	-6.64786	0.00020501	0.00120804	SCN9A
ENSG00000186977	0	2.76083	41.8137	42.7358	1.38041	42.2747	-4.90608	4.29263e-06	3.7942e-05	KRTAP19-5
ENSG00000261780	2.91799	1.84055	64.7117	47.1189	2.37927	55.9153	-4.56254	1.07275e-07	1.34098e-06	LINC02582
ENSG00000212724	44.7426	61.6584	1163.81	1296.32	53.2005	1230.07	-4.52698	2.34557e-107	1.62793e-104	KRTAP2-3
ENSG00000213417	4.86332	34.9705	439.044	427.358	19.9169	433.201	-4.44083	0.000129055	0.000806619	KRTAP2-4
ENSG00000189252	1.94533	0.920275	22.898	28.4905	1.4328	25.6942	-4.17353	0.000332427	0.00185998	SPANXN3
ENSG00000184724	7.78132	5.52165	118.472	119.441	6.65149	118.957	-4.1652	2.20801e-14	6.92466e-13	KRTAP6-1
ENSG00000162711	18.4806	8.28248	224.997	248.744	13.3816	236.871	-4.15522	5.23322e-25	3.7461e-23	NLRP3
ENSG00000184032	5.83599	8.28248	102.543	123.824	7.05923	113.184	-3.99777	2.32149e-13	6.59395e-12	KRTAP20-2
ENSG00000131737	0.972665	5.52165	39.8226	33.9695	3.24716	36.896	-3.49111	8.66324e-05	0.000567233	KRT34
ENSG00000134259	0.972665	2.76083	22.898	18.6284	1.86675	20.7632	-3.46515	0.00252828	0.0108404	NGF
ENSG00000204936	3.89066	7.3622	56.7471	66.8432	5.62643	61.7951	-3.44947	2.76973e-07	3.19691e-06	CD177
ENSG00000049192	6.80865	4.60138	81.6362	41.64	5.70502	61.6381	-3.44013	7.33334e-07	7.68629e-06	ADAMTS6
ENSG00000127863	6.80865	2.76083	40.8181	56.981	4.78474	48.8996	-3.36132	7.99675e-06	6.64855e-05	TNFRSF19
ENSG00000152092	0	3.6811	16.9246	17.5326	1.84055	17.2286	-3.206	0.0107686	0.0364349	ASTN1
ENSG00000106366	1052.42	1319.67	10746.1	10946.9	1186.05	10846.5	-3.19245	7.34053e-170	9.76474e-167	SERPINE1
ENSG00000120211	28.2073	30.3691	223.006	283.809	29.2882	253.408	-3.11144	2.60295e-21	1.48928e-19	INSL4
ENSG00000241749	0	6.44193	24.8891	30.6821	3.22096	27.7856	-3.08955	0.00236578	0.0102483	RPSAP52
ENSG00000026025	90.4578	148.164	945.786	969.774	119.311	957.78	-3.00168	2.13347e-48	3.82659e-46	vimentin
ENSG00000258602	2.91799	3.6811	24.8891	27.3947	3.29955	26.1419	-2.98319	0.00156343	0.00718397	LINC01629
ENSG00000113578	7.78132	10.123	63.7161	74.5137	8.95217	69.1149	-2.94538	4.90745e-07	5.36926e-06	FGF1
ENSG00000204291	43.7699	57.0571	372.341	393.388	50.4135	382.865	-2.92236	1.29404e-28	1.1476e-26	COL15A1
ENSG00000150394	0	5.52165	16.9246	23.0116	2.76083	19.9681	-2.83606	0.0134454	0.0436948	CDH8
ENSG00000115602	45.7153	69.0206	447.008	359.419	57.3679	403.214	-2.81074	2.26663e-25	1.68289e-23	IL1RL1
ENSG00000142871	1693.41	2834.45	15462.1	16188.1	2263.93	15825.1	-2.80525	1.36064e-14	4.32667e-13	CYR61
ENSG00000215808	2.91799	2.76083	13.9379	25.2032	2.83941	19.5705	-2.78295	0.009308	0.0323148	LINC01139
ENSG00000005513	0.972665	4.60138	20.9068	17.5326	2.78702	19.2197	-2.77443	0.0114377	0.0383112	SOX8
ENSG00000241945	3.89066	10.123	80.6407	7.67053	7.00684	44.1556	-2.65443	0.0038221	0.0154227	PWP2
ENSG00000161544	4.86332	3.6811	29.8669	19.7242	4.27221	24.7956	-2.54139	0.00565617	0.0212746	CYGB
ENSG00000235885	3.89066	6.44193	28.8714	29.5863	5.16629	29.2288	-2.49571	0.00294169	0.0123412	LINC01828
ENSG00000198576	43.7699	60.7382	285.727	304.629	52.254	295.178	-2.49518	1.49455e-18	6.79699e-17	ARC
ENSG00000118523	315.143	543.883	2245.99	2220.07	429.513	2233.03	-2.3779	4.04585e-10	7.73459e-09	CTGF
ENSG00000137801	6137.52	8926.67	41207.4	36649.8	7532.09	38928.6	-2.36969	2.49888e-17	1.02544e-15	THBS1
ENSG00000248143	7.78132	1.84055	27.8758	20.82	4.81093	24.3479	-2.3504	0.0123965	0.0409616	LINC02383
ENSG00000234155	6.80865	9.20275	37.8314	43.8316	8.0057	40.8315	-2.34738	0.000767399	0.00384494	LINC02535
ENSG00000169994	43.7699	72.7017	292.696	296.959	58.2358	294.827	-2.33643	1.05727e-15	3.72566e-14	MYO7B
ENSG00000124159	3.89066	5.52165	17.9201	29.5863	4.70616	23.7532	-2.33033	0.0111072	0.0374112	MATN4
ENSG00000071282	65.1685	57.0571	298.669	312.3	61.1128	305.485	-2.32239	3.16935e-18	1.39604e-16	LMCD1
ENSG00000228437	51.5512	58.8976	297.674	245.457	55.2244	271.565	-2.29771	9.89828e-16	3.51125e-14	LINC02474
ENSG00000170498	20.426	25.7677	98.5608	128.207	23.0968	113.384	-2.2925	9.58989e-08	1.21302e-06	KISS1
ENSG00000173110	40.8519	61.6584	223.006	275.043	51.2552	249.025	-2.27693	1.83398e-13	5.23717e-12	HSPA6
ENSG00000240476	59.3326	62.5787	301.656	282.714	60.9556	292.185	-2.26092	4.57112e-17	1.82422e-15	LINC00973
ENSG00000165887	24.3166	23.0069	95.5741	129.303	23.6618	112.439	-2.24761	1.57209e-07	1.91567e-06	ANKRD2
ENSG00000070729	4.86332	6.44193	25.8847	27.3947	5.65263	26.6397	-2.23402	0.00814906	0.0289139	CNGB1
ENSG00000010404	197.451	257.677	1069.24	1072.78	227.564	1071.01	-2.23319	1.1318e-39	1.53109e-37	IDS
ENSG00000154734	25.2893	23.9272	117.477	109.579	24.6082	113.528	-2.20659	1.06682e-07	1.33462e-06	ADAMTS1
ENSG00000075618	755.761	796.958	3320.21	3762.94	776.359	3541.57	-2.18921	6.28628e-77	2.09058e-74	FSCN1
ENSG00000148677	8.75398	7.3622	38.827	30.6821	8.05809	34.7545	-2.11118	0.00391025	0.0156751	ANKRD1
ENSG00000231298	6.80865	8.28248	25.8847	38.3526	7.54557	32.1186	-2.08635	0.00632659	0.0233506	MANCR
ENSG00000104327	8.75398	12.8839	45.7959	46.0232	10.8189	45.9095	-2.0823	0.0011032	0.00530591	CALB1
ENSG00000143469	27.2346	43.2529	181.193	117.249	35.2438	149.221	-2.08074	1.32379e-07	1.63179e-06	SYT14
ENSG00000188613	360.859	413.204	1543.12	1672.17	387.031	1607.65	-2.05359	5.58597e-48	9.58805e-46	NANOS1
ENSG00000018236	67.1139	57.0571	286.722	216.966	62.0855	251.844	-2.02236	5.61904e-12	1.35698e-10	CNTN1
ENSG00000115590	22.3713	19.3258	71.6806	97.5253	20.8485	84.6029	-2.0204	2.23286e-05	0.000168426	IL1R2
ENSG00000011201	66.1412	53.376	218.028	265.181	59.7586	241.605	-2.01604	7.31437e-12	1.73233e-10	ANOS1
ENSG00000204941	6.80865	7.3622	30.8625	26.2989	7.08543	28.5807	-2.01232	0.0110413	0.0372311	PSG5
ENSG00000146592	29.1799	51.5354	154.312	164.368	40.3577	159.34	-1.97741	7.06039e-08	9.08911e-07	CREB5
ENSG00000116990	11.672	11.0433	40.8181	48.2147	11.3576	44.5164	-1.97026	0.00191662	0.00857726	MYCL
ENSG00000128564	174.107	200.62	686.939	769.244	187.363	728.092	-1.95709	9.20615e-27	7.31133e-25	VGF
ENSG00000145908	5.83599	10.123	38.827	21.9158	7.97951	30.3714	-1.92719	0.0143403	0.0461521	ZNF300
ENSG00000179111	60.3052	78.2234	234.953	291.48	69.2643	263.217	-1.92359	1.36318e-11	3.11582e-10	HES7
ENSG00000164949	49.6059	57.9773	204.091	200.529	53.7916	202.31	-1.91013	4.5325e-10	8.62363e-09	GEM
ENSG00000167601	197.451	211.663	724.77	811.98	204.557	768.375	-1.90851	1.97908e-27	1.62846e-25	AXL
ENSG00000163545	458.125	546.643	1852.74	1871.61	502.384	1862.18	-1.8894	3.59762e-44	5.63027e-42	NUAK2
ENSG00000170516	35.9886	28.5285	123.45	115.058	32.2586	119.254	-1.88822	1.5576e-06	1.52353e-05	COX7B2
ENSG00000169583	349.187	319.335	1107.07	1296.32	334.261	1201.69	-1.84598	8.67759e-33	9.17354e-31	CLIC3
ENSG00000173391	115.747	131.599	444.021	438.316	123.673	441.169	-1.83407	1.60492e-17	6.72425e-16	OLR1
ENSG00000238266	14.59	23.9272	61.725	75.6095	19.2586	68.6672	-1.82995	0.000429586	0.00231829	LINC00707
ENSG00000169213	18.4806	18.4055	66.7028	63.5558	18.4431	65.1293	-1.8205	0.000418374	0.00227006	RAB3B
ENSG00000099860	426.027	426.087	1346	1661.22	426.057	1503.61	-1.8188	3.95157e-34	4.35027e-32	GADD45B
ENSG00000203722	18.4806	15.6447	56.7471	63.5558	17.0627	60.1515	-1.81836	0.000731976	0.00369063	RAET1G
ENSG00000242242	10.6993	14.7244	48.7826	40.5442	12.7119	44.6634	-1.81164	0.00379733	0.0153305	NECTIN3-AS1
ENSG00000253368	109.911	149.085	424.11	481.052	129.498	452.581	-1.80316	1.56351e-15	5.46133e-14	TRNP1
ENSG00000229563	41.8246	77.3031	193.139	214.775	59.5639	203.957	-1.77216	1.04068e-07	1.30395e-06	LINC01204
ENSG00000130751	12.6446	12.8839	39.8226	44.9274	12.7642	42.375	-1.73035	0.00598471	0.0223002	NPAS1
ENSG00000206140	8.75398	13.8041	38.827	36.161	11.2791	37.494	-1.73035	0.0104747	0.0356367	TMEM191C
ENSG00000149948	129.364	196.019	525.658	552.278	162.692	538.968	-1.72602	4.67125e-15	1.56654e-13	HMGA2
ENSG00000205426	35549.9	44511.9	117947	146752	40030.9	132350	-1.72515	7.74981e-44	1.20107e-41	KRT81
ENSG00000162772	948.348	1054.64	3210.69	3338.87	1001.49	3274.78	-1.70887	4.07877e-51	7.75112e-49	ATF3
ENSG00000117399	1978.4	1986.87	6385.55	6562.68	1982.64	6474.11	-1.70722	6.92119e-70	2.04598e-67	CDC20
ENSG00000198835	16.5353	13.8041	43.8048	54.7895	15.1697	49.2971	-1.70039	0.00376727	0.01524	GJC2
ENSG00000107105	44.7426	35.8907	133.406	128.207	40.3167	130.806	-1.6996	3.73031e-06	3.33971e-05	ELAVL2
ENSG00000204682	58.3599	63.499	204.091	187.38	60.9294	195.735	-1.68357	2.53979e-08	3.57834e-07	CASC10
ENSG00000259527	35.9886	56.1368	146.348	149.027	46.0627	147.688	-1.67818	2.85414e-06	2.62781e-05	LINC00052
ENSG00000161405	49.6059	57.0571	167.255	174.231	53.3315	170.743	-1.67768	1.86624e-07	2.23487e-06	IKZF3
ENSG00000115468	273.319	223.627	776.54	779.106	248.473	777.823	-1.64731	3.12296e-21	1.78042e-19	EFHD1
ENSG00000171522	311.253	410.443	1088.15	1168.11	360.848	1128.13	-1.64325	1.6113e-23	1.04984e-21	PTGER4
ENSG00000170421	33563.7	37654	104816	117223	35608.9	111020	-1.64048	8.00131e-63	2.09385e-60	KRT8
ENSG00000168734	21.3986	33.1299	62.7205	107.387	27.2643	85.0539	-1.63671	0.000677958	0.00345317	PKIG
ENSG00000078401	3517.16	4826.84	12841.8	13079.3	4172	12960.6	-1.63513	4.00555e-37	4.95663e-35	EDN1
ENSG00000183496	56.4146	54.2962	180.197	163.273	55.3554	171.735	-1.63411	2.959e-07	3.39573e-06	MEX3B
ENSG00000158296	62.2506	40.4921	145.352	173.135	51.3713	159.244	-1.63387	2.77213e-06	2.5653e-05	SLC13A3
ENSG00000183780	69.0592	94.7883	236.944	269.564	81.9238	253.254	-1.62593	5.70421e-09	9.06033e-08	SLC35F3
ENSG00000259727	21.3986	12.8839	56.7471	48.2147	17.1412	52.4809	-1.61825	0.00473342	0.0182643	AC103740.2
ENSG00000116761	103.102	79.1437	287.718	267.373	91.1231	277.545	-1.60865	9.81459e-10	1.76791e-08	CTH
ENSG00000123999	56.4146	64.4193	174.224	192.859	60.4169	183.541	-1.60178	2.30927e-07	2.7105e-06	INHA
ENSG00000111057	9292.84	10532.5	28472.1	31693.5	9912.69	30082.8	-1.60152	3.56503e-57	7.69034e-55	KRT18
ENSG00000128422	31662.2	42909.7	104539	121698	37285.9	113119	-1.60113	5.55522e-11	1.18554e-09	KRT17
ENSG00000102243	147.845	188.656	524.662	492.009	168.251	508.336	-1.59419	1.00937e-14	3.26166e-13	VGLL1
ENSG00000062582	71.0045	128.839	283.736	319.97	99.9215	301.853	-1.59202	2.94253e-08	4.08448e-07	MRPS24
ENSG00000159871	95.3212	67.1801	246.9	239.978	81.2506	243.439	-1.58515	1.96377e-08	2.81397e-07	LYPD5
ENSG00000183479	12.6446	15.6447	37.8314	47.1189	14.1447	42.4752	-1.58386	0.0108372	0.0366281	TREX2
ENSG00000255198	15.5626	25.7677	43.8048	79.9926	20.6652	61.8987	-1.57738	0.00448844	0.0175052	SNHG9
ENSG00000223891	94.3485	77.3031	233.958	276.139	85.8258	255.048	-1.57168	7.44511e-09	1.15609e-07	OSER1-DT
ENSG00000140470	15.5626	14.7244	42.8092	47.1189	15.1435	44.9641	-1.56993	0.00874318	0.0307147	ADAMTS17
ENSG00000112218	46.6879	33.1299	115.485	119.441	39.9089	117.463	-1.55931	5.12213e-05	0.00035442	GPR63
ENSG00000149564	15.5626	47.8543	90.5963	96.4295	31.7085	93.5129	-1.5553	0.00164134	0.00748379	ESAM
ENSG00000164611	515.512	485.905	1298.22	1633.82	500.709	1466.02	-1.54951	9.5692e-25	6.67044e-23	PTTG1
ENSG00000100097	1494.99	1542.38	3876.73	4906.94	1518.68	4391.84	-1.53169	2.32363e-34	2.59386e-32	LGALS1
ENSG00000143878	735.335	809.842	2086.7	2369.1	772.588	2227.9	-1.52734	3.37109e-33	3.636e-31	RHOB
ENSG00000126562	14.59	19.3258	57.7427	39.4484	16.9579	48.5956	-1.51905	0.00963474	0.0332323	WNK4
ENSG00000147676	1833.47	2110.19	5656.79	5647.7	1971.83	5652.25	-1.51905	5.66944e-46	9.23483e-44	MAL2
ENSG00000158786	66.1412	39.5718	153.317	149.027	52.8565	151.172	-1.51889	1.886e-05	0.000144881	PLA2G2F
ENSG00000137124	527.184	598.179	1551.09	1663.41	562.682	1607.25	-1.51356	3.68239e-29	3.32102e-27	ALDH1B1
ENSG00000272009	70.0319	61.6584	178.206	197.242	65.8452	187.724	-1.51172	6.10004e-07	6.57805e-06	AL121944.1
ENSG00000143333	16.5353	23.0069	42.8092	70.1305	19.7711	56.4699	-1.50987	0.00667367	0.0244395	RGS16
ENSG00000107404	1461.92	1752.2	4255.04	4867.5	1607.06	4561.27	-1.50457	4.07445e-35	4.67917e-33	DVL1
ENSG00000110104	416.301	558.607	1221.56	1529.72	487.454	1375.64	-1.49554	1.19253e-18	5.5178e-17	CCDC86
ENSG00000120833	38.9066	42.3327	115.485	112.866	40.6196	114.176	-1.49061	8.10757e-05	0.000534577	SOCS2
ENSG00000203711	21.3986	20.2461	57.7427	59.1726	20.8223	58.4577	-1.48948	0.00425182	0.0167667	C6orf99
ENSG00000205544	115.747	105.832	279.753	340.79	110.789	310.272	-1.48533	1.70894e-09	2.98438e-08	TMEM256
ENSG00000152137	59.3326	69.0206	175.219	184.093	64.1766	179.656	-1.48399	1.41014e-06	1.39554e-05	HSPB8
ENSG00000116717	1288.78	1714.47	3782.15	4601.22	1501.63	4191.68	-1.48047	2.43862e-25	1.80221e-23	GADD45A
ENSG00000107984	1483.31	1803.74	4579.59	4588.07	1643.53	4583.83	-1.47942	6.107e-37	7.44169e-35	DKK1
ENSG00000197766	60.3052	67.1801	161.281	193.955	63.7427	177.618	-1.47694	2.28807e-06	2.15739e-05	CFD
ENSG00000196569	31.1253	35.8907	107.521	78.8968	33.508	93.2089	-1.47663	0.000537376	0.00282361	LAMA2
ENSG00000108106	3979.17	4683.28	10657.5	13451.9	4331.23	12054.7	-1.47656	7.02734e-33	7.52868e-31	UBE2S
ENSG00000179148	33.0706	56.1368	126.437	121.633	44.6037	124.035	-1.47287	0.000130006	0.000810975	ALOXE3
ENSG00000159176	2204.06	3020.34	6971.93	7513.83	2612.2	7242.88	-1.47099	1.56929e-28	1.37641e-26	CSRP1
ENSG00000087074	3436.43	5007.22	10967.1	12271.7	4221.82	11619.4	-1.46055	1.77617e-07	2.13501e-06	PPP1R15A
ENSG00000177427	546.638	567.81	1453.52	1606.43	557.224	1529.98	-1.45675	1.48157e-27	1.23179e-25	MIEF2
ENSG00000166851	1396.75	1466	3812.01	3990.86	1431.37	3901.44	-1.44641	7.17903e-43	1.07102e-40	PLK1
ENSG00000138623	518.43	717.815	1615.8	1748.88	618.122	1682.34	-1.44355	2.79886e-20	1.47453e-18	SEMA7A
ENSG00000010810	57.3872	57.9773	152.321	161.081	57.6823	156.701	-1.44147	8.46124e-06	6.97299e-05	FYN
ENSG00000162892	335.569	435.29	1003.53	1078.26	385.43	1040.89	-1.43215	2.6479e-18	1.18731e-16	IL24
ENSG00000143382	134.228	127.918	334.509	372.568	131.073	353.539	-1.43127	2.56501e-10	5.04253e-09	ADAMTSL4
ENSG00000087586	4470.37	4479.9	11664	12451.5	4475.13	12057.7	-1.42991	1.71756e-54	3.51505e-52	AURKA
ENSG00000196110	58.3599	57.9773	160.286	150.123	58.1686	155.204	-1.41623	1.25518e-05	9.99825e-05	ZNF699
ENSG00000163283	553.446	503.39	1412.71	1402.61	528.418	1407.66	-1.41393	1.34229e-25	1.00596e-23	ALPP
ENSG00000155254	56.4146	47.8543	150.33	127.112	52.1344	138.721	-1.41365	4.64503e-05	0.000324928	MARVELD1
ENSG00000265107	187.724	235.59	548.556	576.385	211.657	562.47	-1.40882	3.68202e-13	1.02397e-11	GJA5
ENSG00000122042	563.173	621.186	1548.1	1586.7	592.179	1567.4	-1.40384	1.23716e-26	9.58681e-25	UBL3
ENSG00000115758	817.039	969.97	2295.77	2424.98	893.504	2360.38	-1.4009	1.55042e-28	1.36737e-26	ODC1
ENSG00000163017	143.954	216.265	463.933	486.53	180.11	475.232	-1.39795	4.02919e-10	7.71926e-09	ACTG2
ENSG00000118508	873.453	930.398	2222.1	2531.27	901.926	2376.69	-1.39741	8.36782e-30	7.90388e-28	RAB32
ENSG00000149591	532.048	728.858	1664.58	1648.07	630.453	1656.32	-1.39275	1.10331e-19	5.6269e-18	TAGLN
ENSG00000122870	118.665	155.526	394.243	324.354	137.096	359.298	-1.38951	6.01077e-09	9.5094e-08	BICC1
ENSG00000013588	3542.45	3924.05	9837.17	9675.82	3733.25	9756.49	-1.38583	2.11975e-46	3.56184e-44	GPRC5A
ENSG00000095752	100.184	166.57	336.501	361.61	133.377	349.056	-1.38565	9.18517e-08	1.1646e-06	IL11
ENSG00000186493	1372.43	1609.56	3608.92	4156.33	1491	3882.62	-1.38029	8.99308e-30	8.4445e-28	C5orf38
ENSG00000167646	78.7859	61.6584	164.268	200.529	70.2221	182.399	-1.37748	9.40438e-06	7.68281e-05	DNAAF3
ENSG00000168038	24.3166	16.565	45.7959	60.2684	20.4408	53.0322	-1.37622	0.012717	0.041856	ULK4
ENSG00000092969	1829.58	2391.8	5844.96	5050.49	2110.69	5447.72	-1.36778	4.03222e-25	2.9125e-23	TGFB2
ENSG00000140451	108.938	141.722	327.541	318.875	125.33	323.208	-1.36553	1.37815e-08	2.03107e-07	PIF1
ENSG00000115461	1412.31	1856.19	4188.34	4230.84	1634.25	4209.59	-1.36465	4.47415e-26	3.38488e-24	IGFBP5
ENSG00000166166	1243.07	1626.13	3444.65	3940.46	1434.6	3692.55	-1.36343	9.57925e-24	6.34496e-22	TRMT61A
ENSG00000180730	50.5786	36.811	114.49	109.579	43.6948	112.034	-1.36041	0.000384674	0.00211016	SHISA2
ENSG00000206532	68.0865	107.672	226.989	224.637	87.8794	225.813	-1.35941	3.82932e-06	3.42068e-05	AC117402.1
ENSG00000255200	55.4419	58.8976	135.397	157.794	57.1698	146.595	-1.3574	4.69939e-05	0.000328587	PGAM1P8
ENSG00000205476	792.722	820.885	2009.05	2115.97	806.804	2062.51	-1.35386	1.46031e-29	1.35528e-27	CCDC85C
ENSG00000130475	85.5945	69.0206	201.104	192.859	77.3076	196.981	-1.35076	3.98479e-06	3.54172e-05	FCHO1
ENSG00000099812	1204.16	1390.54	3027.51	3570.08	1297.35	3298.8	-1.34586	6.9455e-27	5.57141e-25	MISP
ENSG00000104835	24.3166	34.9705	53.7604	96.4295	29.6435	75.095	-1.33661	0.0065492	0.0240499	SARS2
ENSG00000116774	44.7426	33.1299	87.6096	108.483	38.9362	98.0464	-1.33294	0.00114451	0.00547491	OLFML3
ENSG00000170454	300.553	389.276	795.456	937.996	344.915	866.726	-1.32796	5.98174e-14	1.80163e-12	KRT75
ENSG00000134363	156.599	225.467	475.88	482.147	191.033	479.013	-1.32471	9.61607e-10	1.73644e-08	FST
ENSG00000110092	21449.2	25131.8	58035.4	58202.9	23290.5	58119.1	-1.31924	3.83911e-41	5.47176e-39	CCND1
ENSG00000249992	214.959	280.684	580.414	657.474	247.821	618.944	-1.31901	8.00324e-12	1.87876e-10	TMEM158
ENSG00000180914	55.4419	61.6584	141.37	150.123	58.5502	145.747	-1.31481	6.99718e-05	0.000467738	OXTR
ENSG00000189060	2022.17	1659.26	4346.63	4810.52	1840.71	4578.57	-1.3148	9.10536e-28	7.61075e-26	H1F0
ENSG00000167767	1791.65	2148.84	4854.37	4948.58	1970.25	4901.48	-1.31454	4.9408e-31	4.86852e-29	KRT80
ENSG00000151014	173.134	189.577	471.897	429.549	181.356	450.723	-1.31339	8.84449e-11	1.82882e-09	NOCT
ENSG00000188243	177.998	161.968	357.407	486.53	169.983	421.969	-1.311	6.11797e-09	9.65469e-08	COMMD6
ENSG00000225383	91.4305	98.4694	230.971	239.978	94.95	235.474	-1.30974	7.47607e-07	7.82047e-06	SFTA1P
ENSG00000157064	28.2073	34.0502	82.6318	71.2263	31.1287	76.9291	-1.30499	0.00372289	0.015091	NMNAT2
ENSG00000237883	23.344	24.8474	49.7782	69.0347	24.0957	59.4065	-1.29978	0.0113677	0.0381063	DGUOK-AS1
ENSG00000100526	647.795	578.853	1471.44	1543.97	613.324	1507.71	-1.29788	2.27209e-22	1.37906e-20	CDKN3
ENSG00000181104	52.5239	51.5354	119.468	135.878	52.0297	127.673	-1.29448	0.000229798	0.00133927	F2R
ENSG00000115641	2383.03	2557.44	5744.4	6372.02	2470.24	6058.21	-1.29402	1.44946e-35	1.7013e-33	FHL2
ENSG00000112984	992.118	842.972	2199.2	2281.43	917.545	2240.32	-1.2882	9.66431e-25	6.70745e-23	KIF20A
ENSG00000283646	132.282	120.556	331.523	284.905	126.419	308.214	-1.28689	7.25003e-08	9.32572e-07	LINC02009
ENSG00000255717	1959.92	2384.43	5376.04	5224.72	2172.18	5300.38	-1.28672	3.4407e-29	3.12067e-27	SNHG1
ENSG00000141448	439.645	460.138	1060.28	1133.05	449.891	1096.66	-1.28506	4.59823e-19	2.21757e-17	GATA6
ENSG00000240891	66.1412	60.7382	153.317	155.602	63.4397	154.459	-1.28417	5.91063e-05	0.000402523	PLCXD2
ENSG00000189221	1109.81	1354.64	2907.05	3094.51	1232.23	3000.78	-1.28357	6.38632e-25	4.55111e-23	MAOA
ENSG00000102981	38.9066	37.7313	96.5697	89.8547	38.3189	93.2122	-1.28302	0.00155495	0.00715114	PARD6A
ENSG00000173436	45.7153	32.2096	90.5963	98.621	38.9624	94.6087	-1.28136	0.00188148	0.00843891	MINOS1
ENSG00000119862	133.255	132.52	343.47	299.15	132.887	321.31	-1.27444	4.26082e-08	5.74455e-07	LGALSL
ENSG00000156463	246.084	294.488	632.183	675.006	270.286	653.595	-1.27289	1.04872e-12	2.77165e-11	SH3RF2
ENSG00000131848	33.0706	29.4488	79.6451	71.2263	31.2597	75.4357	-1.27221	0.00465937	0.0180359	ZSCAN5A
ENSG00000070404	2022.17	2628.31	5238.66	5988.49	2325.24	5613.57	-1.27118	1.18562e-22	7.45123e-21	FSTL3
ENSG00000139926	1751.77	1980.43	4637.34	4352.48	1866.1	4494.91	-1.26814	2.28294e-31	2.30649e-29	FRMD6
ENSG00000228288	38.9066	50.6151	110.508	105.196	44.7609	107.852	-1.26755	0.000936924	0.00458214	PCAT6
ENSG00000068028	622.506	808.922	1681.51	1759.84	715.714	1720.67	-1.26476	2.43386e-18	1.09441e-16	RASSF1
ENSG00000174137	54.4692	42.3327	97.5653	134.782	48.4009	116.174	-1.26294	0.00092757	0.00454196	FAM53A
ENSG00000167772	176.052	164.729	384.288	432.837	170.391	408.562	-1.2615	1.89754e-09	3.29244e-08	ANGPTL4
ENSG00000106123	198.424	167.49	417.141	459.136	182.957	438.139	-1.26027	1.18114e-09	2.11137e-08	EPHB6
ENSG00000237310	30.1526	44.1732	78.6495	99.7168	37.1629	89.1832	-1.25973	0.00333624	0.0137548	GS1-124K5.4
ENSG00000228223	27.2346	48.7746	97.5653	84.3758	38.0046	90.9705	-1.25704	0.00390847	0.0156744	HCG11
ENSG00000175602	1478.45	1555.26	3261.47	3986.48	1516.86	3623.97	-1.25612	8.86794e-25	6.20873e-23	CCDC85B
ENSG00000249673	236.358	296.329	608.29	655.282	266.343	631.786	-1.24495	1.46616e-11	3.31505e-10	NOP14-AS1
ENSG00000064763	32.0979	21.1663	66.7028	59.1726	26.6321	62.9377	-1.24364	0.0126601	0.0417119	FAR2
ENSG00000165912	696.428	673.641	1410.71	1828.87	685.035	1619.79	-1.24108	5.87516e-17	2.33296e-15	PACSIN3
ENSG00000266709	126.446	137.121	336.501	286.001	131.784	311.251	-1.24025	1.69256e-07	2.0422e-06	MGC12916
ENSG00000106799	1031.02	1141.14	2719.88	2410.74	1086.08	2565.31	-1.24	2.00451e-24	1.35064e-22	TGFBR1
ENSG00000204644	35.0159	53.376	88.6052	120.537	44.1959	104.571	-1.23897	0.00227734	0.00991899	ZFP57
ENSG00000123975	1173.03	1097.89	2506.83	2844.67	1135.46	2675.75	-1.23656	2.95894e-25	2.16668e-23	CKS2
ENSG00000179988	37.9339	46.934	104.534	94.2379	42.434	99.386	-1.2272	0.00187946	0.00843321	PSTK
ENSG00000120129	878.316	1098.81	2217.12	2412.93	988.562	2315.02	-1.22698	4.79727e-20	2.50929e-18	DUSP1
ENSG00000115163	565.118	586.215	1284.28	1410.28	575.667	1347.28	-1.22632	1.78142e-19	8.97058e-18	CENPA
ENSG00000109255	29.1799	32.2096	68.6939	74.5137	30.6948	71.6038	-1.22104	0.00755726	0.0271398	NMU
ENSG00000186832	641.959	992.977	1787.04	2023.92	817.468	1905.48	-1.22007	1.27179e-12	3.31183e-11	KRT16
ENSG00000175592	1985.21	2962.37	5494.52	6019.17	2473.79	5756.84	-1.21847	2.8906e-05	0.000212248	FOSL1
ENSG00000197279	196.478	220.866	537.604	431.741	208.672	484.673	-1.21614	2.74096e-09	4.63495e-08	ZNF165
ENSG00000137819	29.1799	31.2894	67.6983	72.3221	30.2347	70.0102	-1.2106	0.00861691	0.0303378	PAQR5
ENSG00000118503	4102.7	5555.7	11369.3	10891.1	4829.2	11130.2	-1.20449	2.46066e-21	1.41293e-19	TNFAIP3
ENSG00000124635	84.6218	80.0639	174.224	204.913	82.3429	189.568	-1.20247	3.73245e-05	0.000266702	HIST1H2BJ
ENSG00000188910	1553.35	2083.5	3998.18	4371.1	1818.42	4184.64	-1.20198	4.26853e-19	2.07108e-17	GJB3
ENSG00000117318	508.704	533.76	1094.12	1302.89	521.232	1198.51	-1.20056	4.50416e-16	1.64155e-14	ID3
ENSG00000165138	166.326	201.54	373.336	471.189	183.933	422.263	-1.19725	4.87838e-08	6.47328e-07	ANKS6
ENSG00000233016	878.316	1021.51	1906.5	2449.09	949.911	2177.8	-1.19629	1.18278e-16	4.53864e-15	SNHG7
ENSG00000175573	867.617	1078.56	2055.84	2405.26	973.09	2230.55	-1.19603	8.63585e-18	3.71574e-16	C11orf68
ENSG00000128510	483.414	539.281	1180.74	1161.54	511.348	1171.14	-1.19519	2.78705e-17	1.13784e-15	CPA4
ENSG00000174099	120.61	127.918	264.82	303.534	124.264	284.177	-1.19243	9.31733e-07	9.54637e-06	MSRB3
ENSG00000173465	1101.06	1258.02	2451.08	2940	1179.54	2695.54	-1.19179	3.43777e-20	1.80517e-18	SSSCA1
ENSG00000186132	51.5512	64.4193	124.445	140.261	57.9852	132.353	-1.18885	0.000577545	0.00300207	C2orf76
ENSG00000136327	50.5786	34.9705	82.6318	111.771	42.7745	97.2012	-1.1846	0.00408733	0.0162304	NKX2-8
ENSG00000171403	53.4966	83.745	164.268	147.932	68.6208	156.1	-1.18413	0.000411533	0.00223674	KRT9
ENSG00000219665	63.2232	67.1801	123.45	173.135	65.2017	148.292	-1.18355	0.000435845	0.00234651	ZNF433-AS1
ENSG00000161249	927.922	969.97	1984.16	2324.17	948.946	2154.16	-1.18226	9.89149e-21	5.38901e-19	DMKN
ENSG00000091592	26.262	46.934	89.6007	76.7053	36.598	83.153	-1.18194	0.00848545	0.0299477	NLRP1
ENSG00000128965	445.481	453.696	906.959	1131.95	449.588	1019.45	-1.18039	1.23876e-13	3.63499e-12	CHAC1
ENSG00000143801	488.278	513.514	1068.24	1195.51	500.896	1131.87	-1.17557	3.53256e-16	1.29633e-14	PSEN2
ENSG00000175315	122.556	147.244	235.949	373.664	134.9	304.806	-1.17371	1.4803e-05	0.000115947	CST6
ENSG00000283154	177.998	206.142	428.092	438.316	192.07	433.204	-1.17263	7.72437e-09	1.1925e-07	IQCJ-SCHIP1
ENSG00000103187	22273.1	26308.8	51379.1	58018.8	24290.9	54698.9	-1.17106	2.29039e-28	1.96567e-26	COTL1
ENSG00000175416	2644.68	2859.29	5521.4	6869.5	2751.99	6195.45	-1.17047	8.33527e-23	5.27999e-21	CLTB
ENSG00000144681	263.592	229.149	543.578	564.332	246.37	553.955	-1.1694	2.2994e-10	4.55401e-09	STAC
ENSG00000069812	88.5125	93.8681	203.095	207.104	91.1903	205.1	-1.16896	2.33426e-05	0.000175267	HES2
ENSG00000121895	120.61	172.091	327.541	329.833	146.351	328.687	-1.16573	1.51347e-06	1.48491e-05	TMEM156
ENSG00000276023	852.054	1184.39	2239.02	2325.27	1018.22	2282.14	-1.16371	3.2213e-15	1.09408e-13	DUSP14
ENSG00000119865	109.911	70.8612	199.113	204.913	90.3862	202.013	-1.16212	0.000106786	0.000680215	CNRIP1
ENSG00000117543	211.068	200.62	453.977	465.71	205.844	459.844	-1.15971	2.52193e-09	4.27816e-08	DPH5
ENSG00000237330	267.483	328.538	584.396	747.328	298.011	665.862	-1.15836	1.36633e-09	2.42341e-08	RNF223
ENSG00000197582	29.1799	32.2096	67.6983	69.0347	30.6948	68.3665	-1.15464	0.0125666	0.041455	GPX1P1
ENSG00000178878	38.9066	36.811	91.5919	76.7053	37.8588	84.1486	-1.15357	0.00619326	0.0229487	APOLD1
ENSG00000124357	470.77	530.999	1083.17	1146.2	500.884	1114.68	-1.15346	1.57738e-15	5.49775e-14	NAGK
ENSG00000183691	105.048	113.194	262.829	221.349	109.121	242.089	-1.15008	1.06764e-05	8.62486e-05	NOG
ENSG00000183723	555.392	564.129	1269.34	1213.04	559.76	1241.19	-1.14895	2.27937e-17	9.37771e-16	CMTM4
ENSG00000147394	389.066	453.696	919.901	944.57	421.381	932.236	-1.1449	1.21723e-13	3.57838e-12	ZNF185
ENSG00000163083	2699.15	2885.98	5909.67	6434.48	2792.56	6172.07	-1.14397	1.35989e-29	1.26947e-27	INHBB
ENSG00000165215	188.697	165.65	341.478	441.603	177.173	391.541	-1.14351	3.09072e-07	3.52913e-06	CLDN3
ENSG00000127084	151.736	151.845	305.638	364.898	151.791	335.268	-1.14241	5.07732e-07	5.54373e-06	FGD3
ENSG00000188092	112.829	145.403	315.594	253.127	129.116	284.361	-1.13888	8.04641e-06	6.68635e-05	GPR89B
ENSG00000146707	53.4966	66.2598	159.29	104.1	59.8782	131.695	-1.13803	0.00174417	0.00788284	POMZP3
ENSG00000277075	48.6332	56.1368	114.49	116.154	52.385	115.322	-1.13759	0.00162217	0.00741332	HIST1H2AE
ENSG00000062282	170.216	249.395	442.03	479.956	209.805	460.993	-1.134	2.45538e-07	2.87144e-06	DGAT2
ENSG00000116675	134.228	149.085	338.492	281.618	141.656	310.055	-1.13049	1.76064e-06	1.70128e-05	DNAJC6
ENSG00000163577	59.3326	49.6949	127.432	110.675	54.5137	119.053	-1.12859	0.00164576	0.0075018	EIF5A2
ENSG00000107295	260.674	303.691	607.294	626.792	282.182	617.043	-1.12797	1.94827e-10	3.88753e-09	SH3GL2
ENSG00000240342	5422.61	5681.78	10635.6	13613	5552.19	12124.3	-1.12664	9.87713e-22	5.86128e-20	RPS2P5
ENSG00000161179	2551.3	3035.99	5725.49	6441.05	2793.64	6083.27	-1.12241	1.81146e-22	1.1079e-20	YDJC
ENSG00000105655	517.458	565.969	1103.08	1255.77	541.713	1179.43	-1.12178	9.01273e-15	2.94213e-13	ISYNA1
ENSG00000175183	86.5672	98.4694	194.135	208.2	92.5183	201.167	-1.11957	6.1503e-05	0.000416889	CSRP2
ENSG00000168575	3501.59	4374.99	8389.62	8726.87	3938.29	8558.24	-1.11955	1.78202e-22	1.09409e-20	SLC20A2
ENSG00000116285	5775.68	6547.76	13628.3	13144	6161.72	13386.1	-1.11927	2.73318e-30	2.6283e-28	ERRFI1
ENSG00000175505	780.077	1019.66	1862.7	2048.03	899.871	1955.37	-1.11892	6.75015e-15	2.22629e-13	CLCF1
ENSG00000214756	55.4419	75.4626	139.379	144.644	65.4522	142.012	-1.11577	0.000851484	0.0042203	CSKMT
ENSG00000136630	48.6332	43.2529	89.6007	109.579	45.9431	99.5898	-1.11569	0.00417978	0.016544	HLX
ENSG00000182809	154.654	134.36	252.873	373.664	144.507	313.269	-1.11533	1.38719e-05	0.000109622	CRIP2
ENSG00000140416	4142.58	4752.3	9551.44	9695.54	4447.44	9623.49	-1.11346	2.14387e-28	1.85993e-26	TPM1
ENSG00000166173	125.474	129.759	256.855	294.767	127.616	275.811	-1.11103	5.0638e-06	4.40029e-05	LARP6
ENSG00000137331	7730.74	9071.15	17403.5	18847.6	8400.95	18125.5	-1.1093	1.04738e-26	8.23954e-25	IER3
ENSG00000104976	268.456	265.039	504.751	638.845	266.747	571.798	-1.09918	7.63284e-09	1.18294e-07	SNAPC2
ENSG00000182836	35.0159	41.4124	94.5786	69.0347	38.2142	81.8066	-1.09889	0.0110872	0.0373661	PLCXD3
ENSG00000138382	321.952	346.944	694.904	736.37	334.448	715.637	-1.0969	2.44813e-11	5.41268e-10	METTL5
ENSG00000156603	260.674	279.764	533.622	621.313	270.219	577.467	-1.09469	2.11687e-09	3.66106e-08	MED19
ENSG00000180611	58.3599	74.5423	138.383	145.74	66.4511	142.062	-1.09465	0.000917667	0.00450176	MB21D2
ENSG00000173530	125.474	171.171	315.594	317.779	148.322	316.686	-1.09294	5.20788e-06	4.50832e-05	TNFRSF10D
ENSG00000163235	737.28	1019.66	1831.84	1917.63	878.472	1874.73	-1.09292	4.45646e-13	1.22652e-11	TGFA
ENSG00000187051	1299.48	1264.46	2480.95	2987.12	1281.97	2734.03	-1.09238	1.02619e-18	4.83218e-17	RPS19BP1
ENSG00000148908	137.146	149.085	316.589	293.672	143.115	305.13	-1.09222	2.28251e-06	2.15341e-05	RGS10
ENSG00000120913	156.599	188.656	339.487	396.676	172.628	368.082	-1.09086	8.8621e-07	9.12682e-06	PDLIM2
ENSG00000240356	125.474	105.832	200.108	292.576	115.653	246.342	-1.09001	9.08824e-05	0.000590218	RPL23AP7
ENSG00000065268	755.761	770.27	1519.23	1728.06	763.015	1623.65	-1.08903	6.61124e-17	2.60581e-15	WDR18
ENSG00000204922	464.934	482.224	905.963	1106.75	473.579	1006.36	-1.08671	3.65691e-12	9.06447e-11	UQCC3
ENSG00000144655	573.872	692.047	1220.56	1469.45	632.96	1345.01	-1.08648	8.61591e-13	2.28845e-11	CSRNP1
ENSG00000182578	66.1412	96.6289	152.321	193.955	81.3851	173.138	-1.08632	0.000660701	0.00338254	CSF1R
ENSG00000153989	558.31	602.78	1292.24	1171.4	580.545	1231.82	-1.08538	7.24074e-15	2.36852e-13	NUS1
ENSG00000024526	431.863	426.087	1048.33	770.34	428.975	909.334	-1.08482	4.98255e-10	9.40324e-09	DEPDC1
ENSG00000183696	1278.08	1534.1	2729.84	3234.77	1406.09	2982.3	-1.08419	9.14132e-17	3.55044e-15	UPP1
ENSG00000067082	1941.44	2453.45	4608.47	4708.61	2197.45	4658.54	-1.08375	4.17407e-19	2.03142e-17	KLF6
ENSG00000090932	102.13	151.845	231.966	306.821	126.988	269.394	-1.08243	8.41436e-05	0.000552296	DLL3
ENSG00000132768	755.761	903.71	1619.78	1895.72	829.735	1757.75	-1.08224	1.1621e-14	3.72503e-13	DPH2
ENSG00000139725	109.911	166.57	305.638	278.33	138.24	291.984	-1.07744	3.15559e-05	0.000230012	RHOF
ENSG00000246228	118.665	113.194	210.064	279.426	115.929	244.745	-1.07694	5.11659e-05	0.000354343	CASC8
ENSG00000198873	60.3052	79.1437	114.49	179.709	69.7244	147.1	-1.07393	0.00219427	0.00961229	GRK5
ENSG00000101160	6443.91	6864.33	13079.7	14932.3	6654.12	14006	-1.07362	7.39693e-27	5.90386e-25	CTSZ
ENSG00000140743	428.945	538.361	1005.52	1030.04	483.653	1017.78	-1.07259	7.4909e-12	1.76889e-10	CDR2
ENSG00000166073	232.467	237.431	460.946	527.075	234.949	494.01	-1.07151	2.02904e-08	2.89969e-07	GPR176
ENSG00000134574	222.74	213.504	449.995	466.806	218.122	458.401	-1.0715	2.78301e-08	3.87654e-07	DDB2
ENSG00000178531	315.143	339.582	623.223	749.52	327.362	686.371	-1.06713	9.83465e-10	1.76791e-08	CTXN1
ENSG00000185950	757.706	831.929	1651.64	1674.37	794.817	1663	-1.06477	2.60751e-17	1.06727e-15	IRS2
ENSG00000128272	5610.33	5652.33	11338.5	12213.7	5631.33	11776.1	-1.06425	8.88355e-31	8.69988e-29	ATF4
ENSG00000267519	571.927	755.546	1318.13	1457.4	663.736	1387.76	-1.06318	5.6717e-12	1.36763e-10	AC020916.1
ENSG00000203875	1700.22	1882.88	3386.91	4097.16	1791.55	3742.03	-1.0622	3.14684e-18	1.39536e-16	SNHG5
ENSG00000140988	18615.8	19535.6	37019	42575.8	19075.7	39797.4	-1.0609	9.10639e-28	7.61075e-26	RPS2
ENSG00000147224	1541.67	1414.46	2910.03	3252.3	1478.07	3081.17	-1.05972	2.67297e-20	1.41756e-18	PRPS1
ENSG00000253716	58.3599	45.0935	89.6007	126.016	51.7267	107.808	-1.05904	0.00607391	0.0225746	MINCR
ENSG00000100311	1114.67	1249.73	2428.18	2491.82	1182.2	2460	-1.05685	1.31447e-19	6.68242e-18	PDGFB
ENSG00000196923	1540.7	1808.34	3333.15	3630.35	1674.52	3481.75	-1.05566	2.57774e-19	1.27395e-17	PDLIM7
ENSG00000073792	820.929	929.478	1793.01	1844.21	875.204	1818.61	-1.05473	4.34464e-17	1.73818e-15	IGF2BP2
ENSG00000185022	1595.17	1944.54	3467.55	3878	1769.86	3672.77	-1.0528	1.41569e-17	5.99433e-16	MAFF
ENSG00000197728	2111.66	2126.76	4167.43	4620.94	2119.21	4394.19	-1.0519	1.16607e-23	7.62866e-22	RPS26
ENSG00000164626	203.287	246.634	451.986	481.052	224.96	466.519	-1.05118	1.18016e-07	1.46835e-06	KCNK5
ENSG00000225973	42.7973	37.7313	86.6141	79.9926	40.2643	83.3033	-1.04998	0.011613	0.0387657	PIGBOS1
ENSG00000189343	1366.59	1280.1	2503.84	2976.16	1323.35	2740	-1.04979	1.29714e-17	5.50697e-16	RPS2P46
ENSG00000224687	35.9886	47.8543	82.6318	90.9505	41.9215	86.7912	-1.04789	0.0113171	0.0379846	RASAL2-AS1
ENSG00000092820	6449.74	6861.57	13224.1	14278.1	6655.66	13751.1	-1.04681	6.12429e-29	5.49225e-27	EZR
ENSG00000224116	40.8519	54.2962	128.428	67.9389	47.5741	98.1833	-1.04679	0.0148509	0.0475175	INHBA-AS1
ENSG00000068489	764.515	746.343	1614.8	1504.52	755.429	1559.66	-1.04616	1.66992e-16	6.34689e-15	PRR11
ENSG00000151414	1582.53	1770.61	3760.24	3152.59	1676.57	3456.42	-1.04385	1.17403e-17	4.99762e-16	NEK7
ENSG00000237036	58.3599	38.6516	82.6318	117.249	48.5057	99.9406	-1.04313	0.0103904	0.0354029	ZEB1-AS1
ENSG00000006757	270.401	296.329	534.618	633.366	283.365	583.992	-1.04225	1.27068e-08	1.88687e-07	PNPLA4
ENSG00000160999	211.068	226.388	422.119	476.668	218.728	449.394	-1.03799	1.47531e-07	1.80601e-06	SH2B2
ENSG00000056050	262.62	236.511	557.516	465.71	249.565	511.613	-1.0368	7.98249e-08	1.02021e-06	HPF1
ENSG00000184281	751.87	752.785	1433.61	1653.55	752.328	1543.58	-1.03644	5.9348e-15	1.96143e-13	TSSC4
ENSG00000137710	477.578	517.195	1093.13	943.475	497.387	1018.3	-1.03396	7.36364e-12	1.74142e-10	RDX
ENSG00000174365	145.9	182.214	296.678	375.856	164.057	336.267	-1.03351	1.24324e-05	9.92788e-05	SNHG11
ENSG00000167747	2314.94	2584.13	4713	5313.48	2449.54	5013.24	-1.03294	6.40701e-21	3.56359e-19	C19orf48
ENSG00000127561	49.6059	46.0138	104.534	90.9505	47.8098	97.7424	-1.03284	0.00737973	0.026598	SYNGR3
ENSG00000127220	337.515	375.472	708.841	750.616	356.493	729.729	-1.03283	2.65161e-10	5.19995e-09	ABHD8
ENSG00000124459	212.041	216.265	438.048	438.316	214.153	438.182	-1.0328	1.1837e-07	1.4716e-06	ZNF45
ENSG00000188610	162.435	150.925	319.576	319.97	156.68	319.773	-1.02957	4.06333e-06	3.6075e-05	FAM72B
ENSG00000075340	60.3052	63.499	136.392	116.154	61.9021	126.273	-1.02909	0.00266605	0.0113549	ADD2
ENSG00000171552	1160.39	1332.56	2433.16	2648.52	1246.47	2540.84	-1.02699	1.82828e-17	7.60021e-16	BCL2L1
ENSG00000002330	406.574	407.682	714.815	944.57	407.128	829.693	-1.02622	3.49539e-09	5.78206e-08	BAD
ENSG00000174744	1241.12	1350.96	2437.14	2843.57	1296.04	2640.36	-1.02615	4.59607e-17	1.8296e-15	BRMS1
ENSG00000173457	5327.29	5970.75	10697.3	12311.2	5649.02	11504.3	-1.02595	3.86608e-22	2.32884e-20	PPP1R14B
ENSG00000186847	44.7426	57.9773	96.5697	112.866	51.36	104.718	-1.02567	0.00683265	0.0249473	KRT14
ENSG00000132749	104.075	115.034	214.046	232.307	109.555	223.177	-1.02562	9.76077e-05	0.00062954	TESMIN
ENSG00000179431	160.49	237.431	385.283	425.166	198.96	405.225	-1.02448	7.49519e-06	6.2792e-05	FJX1
ENSG00000233276	5823.34	6031.48	10926.3	13179.1	5927.41	12052.7	-1.02376	1.63818e-21	9.57887e-20	GPX1
ENSG00000224032	215.932	247.554	423.115	519.404	231.743	471.259	-1.02262	4.27857e-07	4.76281e-06	EPB41L4A-AS1
ENSG00000114767	858.863	1071.2	1786.04	2135.69	965.032	1960.87	-1.02208	1.15294e-12	3.03201e-11	RRP9
ENSG00000143367	903.606	1026.11	1875.64	2044.74	964.856	1960.19	-1.02208	5.04465e-16	1.83435e-14	TUFT1
ENSG00000117877	381.285	456.456	846.229	851.428	418.871	848.829	-1.01831	1.66385e-10	3.35355e-09	CD3EAP
ENSG00000123179	413.383	265.039	618.245	753.903	339.211	686.074	-1.01679	1.27909e-06	1.275e-05	EBPL
ENSG00000117650	655.576	586.215	1324.1	1186.74	620.896	1255.42	-1.01644	5.15216e-13	1.40588e-11	NEK2
ENSG00000136933	501.895	494.188	896.007	1118.8	498.041	1007.4	-1.01566	1.1899e-10	2.42585e-09	RABEPK
ENSG00000165915	443.535	550.325	923.883	1087.02	496.93	1005.45	-1.01563	4.09442e-10	7.81809e-09	SLC39A13
ENSG00000196656	68.0865	43.2529	110.508	113.962	55.6697	112.235	-1.01351	0.0071299	0.0258246	AC004057.1
ENSG00000172927	9677.04	11571.5	19962.1	22931.6	10624.3	21446.8	-1.0133	6.90747e-20	3.54547e-18	MYEOV
ENSG00000223784	179.943	175.773	386.279	330.928	177.858	358.604	-1.0125	2.95163e-06	2.70631e-05	LINP1
ENSG00000269893	345.296	417.805	686.939	853.62	381.55	770.279	-1.01221	1.15059e-08	1.72945e-07	SNHG8
ENSG00000129195	721.717	773.951	1336.05	1680.94	747.834	1508.49	-1.01159	3.21947e-12	8.01754e-11	PIMREG
ENSG00000134057	1913.23	1886.56	3662.68	3982.1	1899.9	3822.39	-1.00843	8.47762e-22	5.04956e-20	CCNB1
ENSG00000135480	26848.5	29886.9	53467.8	60483.2	28367.7	56975.5	-1.00606	2.85375e-24	1.91405e-22	KRT7
ENSG00000184319	155.626	146.324	288.714	316.683	150.975	302.698	-1.0034	1.22859e-05	9.82562e-05	RPL23AP82
ENSG00000174165	660.439	669.04	1250.43	1414.66	664.74	1332.55	-1.00289	1.53001e-13	4.42455e-12	ZDHHC24
ENSG00000265415	93.3758	133.44	250.882	203.817	113.408	227.349	-1.00283	0.000361087	0.00199309	AC099850.3
ENSG00000234741	1961.87	2366.03	4147.52	4526.71	2163.95	4337.11	-1.00272	1.71908e-17	7.18367e-16	GAS5
ENSG00000147804	322.925	436.21	635.17	886.494	379.568	760.832	-1.00164	6.23113e-07	6.69518e-06	SLC39A4

## Sheet: UP
Table S3 UP-regulated genes upon knockdown of ZDHHC15 compared to control in HCC1954 cells
gene_id	shZDHHC15_1	shZDHHC15_2	shCON_1	shCON_2	shZDHHC15	shCON	log2FoldChange	pvalue	padj	gene_name
ENSG00000137959	6698.74	5864.91	142.366	127.112	6281.83	134.739	5.54063	0	0	IFI44L
ENSG00000111335	7018.75	5640.37	169.246	136.974	6329.56	153.11	5.36591	3.5074e-277	2.79943e-273	OAS2
ENSG00000187134	6952.61	5597.11	282.74	278.33	6274.86	280.535	4.48304	3.57949e-242	1.90465e-238	AKR1C1
ENSG00000137745	5718.3	4083.26	102.543	119.441	4900.78	110.992	5.46691	6.07064e-212	2.42264e-208	MMP13
ENSG00000185745	5541.27	4285.72	224.002	213.679	4913.5	218.84	4.48807	1.62869e-203	5.19976e-200	IFIT1
ENSG00000089127	5271.84	4186.33	247.895	248.744	4729.09	248.32	4.25121	6.3148e-198	1.68005e-194	OAS1
ENSG00000119917	6422.51	4689.72	245.904	238.882	5556.11	242.393	4.51821	4.46198e-192	1.01752e-188	IFIT3
ENSG00000135919	5693.98	5146.18	535.613	516.117	5420.08	525.865	3.36513	8.44783e-191	1.68566e-187	SERPINE2
ENSG00000137965	2996.78	2655.91	110.508	128.207	2826.35	119.357	4.56831	3.55881e-189	6.31215e-186	IFI44
ENSG00000132274	2870.33	2356.82	83.6274	71.2263	2613.58	77.4268	5.0735	1.91202e-176	3.05216e-173	TRIM22
ENSG00000187608	14709.6	11988.4	1033.4	1277.69	13349	1155.54	3.53086	2.66642e-170	3.86945e-167	ISG15
ENSG00000111331	25113.2	20799.1	2786.58	2948.77	22956.2	2867.68	3.00102	2.60196e-169	3.195e-166	OAS3
ENSG00000151632	2913.13	2227.99	69.6895	62.46	2570.56	66.0747	5.27932	4.0766e-164	4.6482e-161	AKR1C2
ENSG00000130589	15765	13407.5	2106.61	2086.38	14586.2	2096.5	2.79848	1.78716e-155	1.9019e-152	HELZ2
ENSG00000134326	2315.92	1950.06	88.6052	87.6631	2132.99	88.1342	4.59665	5.30029e-153	5.28803e-150	CMPK2
ENSG00000185885	10109.9	8056.09	1141.91	1091.41	9082.98	1116.66	3.02371	6.46931e-138	5.7372e-135	IFITM1
ENSG00000115267	5323.4	4329.89	581.409	565.427	4826.64	573.418	3.07304	1.50085e-128	1.26095e-125	IFIH1
ENSG00000206073	4823.45	4257.19	694.904	683.773	4540.32	689.338	2.7193	2.75625e-122	2.1999e-119	SERPINB4
ENSG00000134321	2724.43	1824.91	71.6806	86.5674	2274.67	79.124	4.84836	2.30404e-121	1.7514e-118	RSAD2
ENSG00000101347	3735.03	3109.61	406.19	397.772	3422.32	401.981	3.08944	1.77219e-120	1.28588e-117	SAMHD1
ENSG00000121858	1897.67	1331.64	61.725	64.6516	1614.65	63.1883	4.67601	6.16203e-105	4.09852e-102	TNFSF10
ENSG00000112096	18342.5	17377.6	4457.14	4042.37	17860	4249.75	2.07108	7.8148e-105	4.98991e-102	SOD2
ENSG00000126709	33801.1	28974.9	5164.99	6242.71	31388	5703.85	2.46038	1.32445e-103	8.13164e-101	IFI6
ENSG00000078081	2914.1	2234.43	252.873	202.721	2574.27	227.797	3.49582	6.18406e-102	3.65615e-99	LAMP3
ENSG00000135114	1660.34	1251.57	60.7294	73.4179	1455.96	67.0736	4.44343	1.98937e-101	1.13416e-98	OASL
ENSG00000169248	1637	1131.02	41.8137	41.64	1384.01	41.7268	5.05132	1.06282e-97	5.85028e-95	CXCL11
ENSG00000073756	3292.47	3073.72	593.356	540.224	3183.09	566.79	2.4887	2.1273e-95	1.13194e-92	PTGS2
ENSG00000107201	2829.48	2359.59	362.385	321.066	2594.53	341.726	2.92324	9.05202e-95	4.66121e-92	DDX58
ENSG00000158125	3552.17	2911.75	490.813	454.753	3231.96	472.783	2.77241	1.82687e-94	9.11324e-92	XDH
ENSG00000068079	1215.83	1064.76	39.8226	60.2684	1140.29	50.0455	4.51881	4.02472e-94	1.94686e-91	IFI35
ENSG00000184979	1756.63	1444.83	150.33	142.453	1600.73	146.391	3.44982	1.23444e-93	5.79571e-91	USP18
ENSG00000138642	3200.07	2665.12	446.013	413.113	2932.59	429.563	2.77043	1.30982e-93	5.9739e-91	HERC6
ENSG00000168016	1695.35	1137.46	56.7471	49.3105	1416.41	53.0288	4.7363	1.83052e-92	8.11683e-90	TRANK1
ENSG00000115415	20385.1	16569.6	4118.65	3955.8	18477.3	4037.22	2.19422	8.90535e-88	3.84206e-85	STAT1
ENSG00000156587	6686.1	5783.93	1159.83	1335.77	6235.01	1247.8	2.32153	1.69887e-87	7.13661e-85	UBE2L6
ENSG00000165949	11508.6	9479.75	1661.6	2063.37	10494.2	1862.48	2.49477	1.13687e-86	4.65331e-84	IFI27
ENSG00000196139	1492.07	1240.53	122.454	129.303	1366.3	125.879	3.44078	1.1859e-85	4.73262e-83	AKR1C3
ENSG00000124102	4347.81	3514.53	606.298	691.443	3931.17	648.871	2.59962	1.48237e-84	5.77148e-82	PI3
ENSG00000159403	2390.81	2008.04	325.549	349.557	2199.43	337.553	2.70445	1.22039e-80	4.63834e-78	C1R
ENSG00000143546	26497.3	20505.6	3697.52	4619.85	23501.5	4158.69	2.49875	1.56649e-80	5.81533e-78	S100A8
ENSG00000138646	1987.15	1566.31	213.051	211.487	1776.73	212.269	3.06493	5.76508e-80	2.09154e-77	HERC5
ENSG00000173193	5215.43	4315.17	877.092	677.198	4765.3	777.145	2.61501	4.30158e-79	1.52591e-76	PARP14
ENSG00000067066	2382.06	2076.14	377.319	313.396	2229.1	345.357	2.68844	2.44e-78	8.46735e-76	SP100
ENSG00000168961	2265.34	1662.02	135.397	201.625	1963.68	168.511	3.54659	6.11717e-77	2.07762e-74	LGALS9
ENSG00000135899	1571.83	1363.85	179.201	199.434	1467.84	189.318	2.95601	4.31629e-76	1.40614e-73	SP110
ENSG00000182326	2536.71	2034.73	326.545	363.802	2285.72	345.174	2.72801	9.34715e-76	2.98417e-73	C1S
ENSG00000138496	2966.63	2477.38	509.729	502.967	2722	506.348	2.4262	8.65653e-75	2.70949e-72	PARP9
ENSG00000057149	2320.78	2075.22	389.265	302.438	2198	345.852	2.66563	4.21587e-73	1.29419e-70	SERPINB3
ENSG00000117228	6761.97	6276.28	1886.59	1908.87	6519.12	1897.73	1.7804	4.71601e-71	1.42041e-68	GBP1
ENSG00000163131	4910.99	3792.45	822.336	886.494	4351.72	854.415	2.34879	1.46609e-68	4.25512e-66	CTSS
ENSG00000131203	2232.27	1464.16	181.193	185.188	1848.21	183.191	3.33464	1.5876e-68	4.52551e-66	IDO1
ENSG00000162645	1426.9	1356.49	237.94	218.062	1391.69	228.001	2.60859	1.50687e-66	4.22003e-64	GBP2
ENSG00000170581	3652.36	3473.12	996.559	936.9	3562.74	966.73	1.88139	9.36346e-65	2.57705e-62	STAT2
ENSG00000169245	8077.98	4949.24	68.6939	62.46	6513.61	65.577	6.63346	2.72824e-64	7.38151e-62	CXCL10
ENSG00000162654	1080.63	646.033	20.9068	15.3411	863.332	18.1239	5.56602	4.98128e-63	1.32527e-60	GBP4
ENSG00000163840	4595.84	4086.94	1145.89	953.337	4341.39	1049.62	2.0474	2.1515e-62	5.53943e-60	DTX3L
ENSG00000100342	1103	867.819	103.539	77.801	985.411	90.6698	3.43741	2.10679e-61	5.33821e-59	APOL1
ENSG00000142089	16203.6	13486.6	4043.98	4430.28	14845.1	4237.13	1.80892	6.04643e-61	1.50811e-58	IFITM3
ENSG00000184330	1992.02	1478.88	254.864	264.085	1735.45	259.475	2.74169	1.74134e-60	4.27646e-58	S100A7A
ENSG00000055332	5937.15	4928.07	1460.49	1294.13	5432.61	1377.31	1.97927	6.78002e-60	1.61537e-57	EIF2AK2
ENSG00000108679	23121.2	19367.2	6080.9	6640.48	21244.2	6360.69	1.73987	2.2573e-59	5.299e-57	LGALS3BP
ENSG00000189377	1182.76	918.435	117.477	126.016	1050.6	121.746	3.1099	7.42855e-59	1.71858e-56	CXCL17
ENSG00000271503	1314.07	1113.53	181.193	191.763	1213.8	186.478	2.70292	7.59716e-59	1.73248e-56	CCL5
ENSG00000106785	4027.81	3552.26	990.586	1077.16	3790.03	1033.87	1.87447	4.18895e-58	9.41806e-56	TRIM14
ENSG00000268104	1370.48	1124.58	199.113	177.518	1247.53	188.315	2.72625	1.98318e-57	4.33665e-55	SLC6A14
ENSG00000135842	737.28	542.042	27.8758	20.82	639.661	24.3479	4.70825	1.36548e-56	2.90629e-54	FAM129A
ENSG00000010030	737.28	578.853	44.8004	32.8737	658.067	38.837	4.07609	1.93464e-55	4.0635e-53	ETV7
ENSG00000198074	829.683	704.931	81.6362	65.7474	767.307	73.6918	3.37631	2.19798e-55	4.55668e-53	AKR1B10
ENSG00000152778	1063.12	908.312	142.366	145.74	985.717	144.053	2.77465	6.57859e-54	1.32929e-51	IFIT5
ENSG00000140105	9117.76	7387.05	2463.03	2403.07	8252.4	2433.05	1.76192	6.54867e-53	1.30671e-50	WARS
ENSG00000132530	575.818	542.962	9.95564	10.9579	559.39	10.4568	5.74406	4.63783e-52	9.13996e-50	XAF1
ENSG00000173821	5935.2	4218.54	1154.85	1036.62	5076.87	1095.74	2.21158	8.32322e-52	1.62029e-49	RNF213
ENSG00000002549	5680.36	4695.24	1530.18	1515.48	5187.8	1522.83	1.76823	1.44143e-51	2.77224e-49	LAP3
ENSG00000079385	1001.84	782.234	120.463	110.675	892.039	115.569	2.94686	1.44311e-49	2.71016e-47	CEACAM1
ENSG00000185507	3599.83	3287.22	949.768	1089.21	3443.53	1019.49	1.75664	1.4835e-49	2.75362e-47	IRF7
ENSG00000182179	651.685	542.042	51.7693	41.64	596.864	46.7047	3.67129	2.32967e-49	4.27454e-47	UBA7
ENSG00000196116	1861.68	1535.02	390.261	340.79	1698.35	365.526	2.21477	1.67007e-48	3.02947e-46	TDRD7
ENSG00000125730	2588.26	1941.78	413.159	497.488	2265.02	455.324	2.31548	2.52826e-48	4.48429e-46	C3
ENSG00000141664	1577.66	1289.31	266.811	302.438	1433.48	284.624	2.3333	2.81282e-48	4.93417e-46	ZCCHC2
ENSG00000178685	2669.97	2284.12	578.423	681.581	2477.04	630.002	1.97604	4.76943e-48	8.27548e-46	PARP10
ENSG00000124201	9827.81	8830.04	3550.18	3314.76	9328.92	3432.47	1.44227	1.24959e-46	2.12205e-44	ZNFX1
ENSG00000163220	60342.2	50072.2	17709.1	19933.5	55207.2	18821.3	1.55252	2.72147e-46	4.5253e-44	S100A9
ENSG00000197506	925.977	864.138	162.277	132.591	895.058	147.434	2.5992	2.97055e-46	4.88855e-44	SLC28A3
ENSG00000110446	527.184	461.058	27.8758	36.161	494.121	32.0184	3.95324	8.22485e-46	1.32619e-43	SLC15A3
ENSG00000137628	929.868	867.819	162.277	118.345	898.844	140.311	2.67544	6.79414e-45	1.08455e-42	DDX60
ENSG00000111885	1528.06	1278.26	315.594	324.354	1403.16	319.974	2.13266	3.42924e-44	5.41989e-42	MAN1A1
ENSG00000231925	12980.2	11908.4	5010.67	5110.76	12444.3	5060.72	1.29807	1.45205e-43	2.22876e-41	TAPBP
ENSG00000188313	7781.32	7377.85	3072.31	3040.82	7579.58	3056.56	1.31015	2.54308e-43	3.86621e-41	PLSCR1
ENSG00000162896	752.843	433.45	27.8758	31.7779	593.146	29.8268	4.31563	2.8711e-43	4.32372e-41	PIGR
ENSG00000160710	22066.8	19052.5	8093.93	7395.48	20559.7	7744.71	1.40842	9.76375e-43	1.44314e-40	ADAR
ENSG00000185033	3773.94	3176.79	1032.4	1129.76	3475.36	1081.08	1.68495	1.42691e-42	2.08971e-40	SEMA4B
ENSG00000168394	15148.3	12905	4237.12	5103.09	14026.7	4670.11	1.58683	1.87298e-42	2.71803e-40	TAP1
ENSG00000166750	5321.45	4594.93	1718.34	1458.5	4958.19	1588.42	1.64162	2.62006e-42	3.76793e-40	SLFN5
ENSG00000104368	1672.01	1812.02	525.658	483.243	1742.02	504.45	1.78744	4.98853e-41	7.04707e-39	PLAT
ENSG00000204616	652.658	404.001	33.8492	20.82	528.329	27.3346	4.26283	1.81396e-40	2.54001e-38	TRIM31
ENSG00000074695	802.449	677.322	126.437	109.579	739.886	118.008	2.64624	4.70186e-40	6.5266e-38	LMAN1
ENSG00000108582	5392.45	4394.31	1653.63	1431.1	4893.38	1542.37	1.66515	6.83329e-40	9.40343e-38	CPD
ENSG00000156804	8288.08	7646.57	3311.25	3272.03	7967.32	3291.64	1.27522	7.70923e-40	1.05182e-37	FBXO32
ENSG00000119922	4661.01	3083.84	232.962	227.924	3872.43	230.443	4.07064	1.36389e-39	1.82956e-37	IFIT2
ENSG00000121064	3961.66	2885.06	920.897	917.176	3423.36	919.036	1.89702	1.93301e-39	2.57139e-37	SCPEP1
ENSG00000130813	715.881	685.605	123.45	120.537	700.743	121.993	2.52167	2.46338e-39	3.24983e-37	C19orf66
ENSG00000115221	3724.33	3133.54	1110.05	889.781	3428.94	999.917	1.7769	2.54676e-39	3.33228e-37	ITGB6
ENSG00000111319	3968.47	3093.04	1020.45	1099.08	3530.76	1059.76	1.73636	1.01988e-38	1.3236e-36	SCNN1A
ENSG00000086548	1559.18	1429.19	433.07	433.933	1494.18	433.501	1.78513	2.13481e-38	2.74822e-36	CEACAM6
ENSG00000162407	2798.36	2419.4	862.158	877.727	2608.88	869.943	1.58438	6.54921e-38	8.3636e-36	PLPP3
ENSG00000112343	1360.76	1047.27	257.851	267.373	1204.02	262.612	2.19684	8.46142e-38	1.07198e-35	TRIM38
ENSG00000130303	9891.03	8731.57	3287.35	3794.72	9311.3	3541.04	1.39502	2.43679e-37	3.06288e-35	BST2
ENSG00000113369	2091.23	1459.56	410.172	360.515	1775.39	385.344	2.20285	2.56672e-37	3.20098e-35	ARRDC3
ENSG00000041982	17081	17457.6	8115.84	7846.95	17269.3	7981.39	1.11346	6.08133e-37	7.44169e-35	TNC
ENSG00000140853	1396.75	1326.12	374.332	408.729	1361.43	391.531	1.7986	9.05386e-37	1.0949e-34	NLRC5
ENSG00000163565	3557.04	3158.38	1081.18	773.627	3357.71	927.405	1.85494	1.16416e-36	1.39726e-34	IFI16
ENSG00000166920	1828.61	1793.62	504.751	604.876	1811.11	554.813	1.70801	3.09471e-36	3.68664e-34	C15orf48
ENSG00000124496	1631.16	1499.13	499.773	466.806	1565.14	483.29	1.69468	1.12185e-35	1.32653e-33	TRERF1
ENSG00000107798	2589.23	2199.46	759.615	816.363	2394.35	787.989	1.6036	1.6942e-35	1.97406e-33	LIPA
ENSG00000000971	1259.6	1130.1	319.576	239.978	1194.85	279.777	2.09192	2.75573e-35	3.18766e-33	CFH
ENSG00000167106	5195.98	4792.79	2000.09	2120.35	4994.38	2060.22	1.27764	6.24633e-35	7.12215e-33	FAM102A
ENSG00000125968	3008.45	2934.76	993.573	1161.54	2971.6	1077.55	1.46419	8.31894e-35	9.41811e-33	ID1
ENSG00000073737	513.567	408.602	54.756	41.64	461.085	48.198	3.25296	2.17428e-34	2.44423e-32	DHRS9
ENSG00000140464	4680.46	4423.76	1937.37	1923.11	4552.11	1930.24	1.23768	3.11794e-34	3.45637e-32	PML
ENSG00000172183	818.984	691.127	95.5741	149.027	755.055	122.301	2.63085	1.12197e-33	1.22672e-31	ISG20
ENSG00000099194	18056.6	14221	6282.01	6091.49	16138.8	6186.75	1.38321	2.6052e-33	2.82904e-31	SCD
ENSG00000168062	455.207	385.595	48.7826	44.9274	420.401	46.855	3.16373	7.08053e-33	7.5351e-31	BATF2
ENSG00000105939	2462.79	2146.08	836.274	713.359	2304.43	774.816	1.57152	2.38136e-32	2.48455e-30	ZC3HAV1
ENSG00000105289	1267.38	865.979	222.011	207.104	1066.68	214.557	2.31271	2.98535e-32	3.09449e-30	TJP3
ENSG00000108771	343.351	350.625	32.8536	24.1074	346.988	28.4805	3.60062	4.99493e-32	5.14413e-30	DHX58
ENSG00000184371	3679.59	3453.79	1452.53	1526.43	3566.69	1489.48	1.25992	8.3389e-32	8.53294e-30	CSF1
ENSG00000110911	2935.5	2758.98	1158.84	1144	2847.24	1151.42	1.30601	9.51867e-32	9.67813e-30	SLC11A2
ENSG00000125775	1202.21	1039.91	330.527	296.959	1121.06	313.743	1.83606	4.14827e-31	4.13867e-29	SDCBP2
ENSG00000257093	1638.94	1425.51	513.711	464.615	1532.22	489.163	1.64634	4.59208e-31	4.553e-29	KIAA1147
ENSG00000071575	2137.92	1790.86	672.006	670.623	1964.39	671.314	1.5488	9.19815e-31	8.95305e-29	TRIB2
ENSG00000240065	3956.8	3114.21	892.025	1219.61	3535.51	1055.82	1.74435	6.34728e-30	6.06716e-28	PSMB9
ENSG00000115919	4127.99	4156.88	1892.57	1843.12	4142.44	1867.84	1.14901	6.45934e-30	6.13752e-28	KYNU
ENSG00000143556	8126.62	6264.31	2563.58	2818.37	7195.46	2690.97	1.41903	2.07639e-29	1.91592e-27	S100A7
ENSG00000165389	5022.84	4340.94	1902.52	2020.64	4681.89	1961.58	1.25515	2.23929e-29	2.05436e-27	SPTSSA
ENSG00000142657	7319.3	6241.31	2703.95	2984.93	6780.3	2844.44	1.25334	2.34228e-29	2.13656e-27	PGD
ENSG00000248323	614.724	577.933	135.397	112.866	596.329	124.131	2.26186	1.16394e-28	1.03798e-26	LUCAT1
ENSG00000072121	2207.95	1766.93	665.037	689.252	1987.44	677.144	1.55333	1.80364e-28	1.5733e-26	ZFYVE26
ENSG00000008735	3051.25	2911.75	1093.13	1288.65	2981.5	1190.89	1.32465	2.16283e-28	1.86623e-26	MAPK8IP2
ENSG00000185479	4836.09	5799.57	2044.89	2284.72	5317.83	2164.8	1.29697	3.89931e-28	3.32859e-26	KRT6B
ENSG00000128335	1278.08	1065.68	358.403	356.132	1171.88	357.267	1.71342	4.21933e-28	3.58261e-26	APOL2
ENSG00000108691	2530.87	2831.69	1093.13	1112.23	2681.28	1102.68	1.28212	4.57869e-28	3.86717e-26	CCL2
ENSG00000075223	1599.06	1545.14	593.356	483.243	1572.1	538.3	1.54484	1.56706e-27	1.29611e-25	SEMA3C
ENSG00000221963	5713.43	4628.06	2172.32	1941.74	5170.75	2057.03	1.32943	2.01416e-27	1.64882e-25	APOL6
ENSG00000204642	982.392	782.234	223.006	235.595	882.313	229.301	1.9442	2.11175e-27	1.71989e-25	HLA-F
ENSG00000136514	381.285	288.046	18.9157	36.161	334.665	27.5384	3.61441	3.16923e-27	2.56804e-25	RTP4
ENSG00000144452	2918.97	2929.24	1231.51	958.816	2924.1	1095.16	1.41589	3.32973e-27	2.68447e-25	ABCA12
ENSG00000064886	656.549	474.862	103.539	101.908	565.705	102.724	2.46059	1.04781e-26	8.23954e-25	CHI3L2
ENSG00000138760	3305.12	2796.72	1268.35	1227.28	3050.92	1247.82	1.28955	1.10266e-26	8.62828e-25	SCARB2
ENSG00000148735	653.631	419.645	82.6318	77.801	536.638	80.2164	2.74066	1.21638e-26	9.47172e-25	PLEKHS1
ENSG00000173918	849.136	898.189	236.944	272.852	873.662	254.898	1.7786	1.6137e-26	1.24442e-24	C1QTNF1
ENSG00000188488	384.203	342.342	51.7693	49.3105	363.272	50.5399	2.84452	2.10043e-26	1.61198e-24	SERPINA5
ENSG00000072858	344.323	237.431	23.8935	14.2453	290.877	19.0694	3.92015	4.35634e-26	3.31144e-24	SIDT1
ENSG00000059378	4495.66	4059.33	1977.19	1972.42	4277.5	1974.81	1.11496	4.90011e-26	3.68964e-24	PARP12
ENSG00000114268	1395.77	967.209	291.7	326.545	1181.49	309.123	1.93472	1.60887e-25	1.20011e-23	PFKFB4
ENSG00000183908	557.337	372.711	74.6673	49.3105	465.024	61.9889	2.9014	2.81365e-25	2.06978e-23	LRRC55
ENSG00000117226	940.567	786.835	234.953	258.606	863.701	246.78	1.80788	3.06555e-25	2.23449e-23	GBP3
ENSG00000129988	513.567	338.661	30.8625	60.2684	426.114	45.5654	3.23376	3.64023e-25	2.64132e-23	LBP
ENSG00000167703	1901.56	1711.71	732.735	718.838	1806.64	725.786	1.31542	5.07812e-25	3.65144e-23	SLC43A2
ENSG00000154451	284.991	233.75	12.9423	23.0116	259.37	17.977	3.86243	6.83062e-25	4.8461e-23	GBP5
ENSG00000261371	647.795	372.711	74.6673	61.3642	510.253	68.0157	2.90434	8.36511e-25	5.9085e-23	PECAM1
ENSG00000130707	7476.88	6879.98	3021.54	3564.6	7178.43	3293.07	1.1245	1.22147e-24	8.44082e-23	ASS1
ENSG00000243649	602.08	525.477	138.383	122.728	563.778	130.556	2.10879	1.41736e-24	9.71042e-23	CFB
ENSG00000104081	1387.99	963.528	288.714	337.503	1175.76	313.108	1.90948	1.50719e-24	1.02817e-22	BMF
ENSG00000102287	1790.68	1844.23	782.513	701.305	1817.45	741.909	1.29199	1.76899e-24	1.20163e-22	GABRE
ENSG00000152229	1891.83	1763.25	774.549	668.432	1827.54	721.49	1.33992	2.00528e-24	1.35064e-22	PSTPIP2
ENSG00000155363	2744.86	2843.65	1326.09	1262.35	2794.26	1294.22	1.1102	6.94668e-24	4.63974e-22	MOV10
ENSG00000137975	552.474	374.552	78.6495	73.4179	463.513	76.0337	2.60644	7.4332e-24	4.94401e-22	CLCA2
ENSG00000103534	1061.18	905.551	325.549	247.648	983.364	286.599	1.77638	9.83242e-24	6.48574e-22	TMC5
ENSG00000152785	492.168	407.682	84.6229	92.0463	449.925	88.3346	2.34937	1.14037e-23	7.49125e-22	BMP3
ENSG00000132746	422.137	267.8	37.8314	41.64	344.968	39.7357	3.11874	2.56931e-23	1.66048e-21	ALDH3B2
ENSG00000118849	5381.75	4297.68	2144.44	2035.98	4839.72	2090.21	1.21103	2.96365e-23	1.90761e-21	RARRES1
ENSG00000147852	1830.56	1223.05	462.937	430.645	1526.8	446.791	1.77214	3.48969e-23	2.23718e-21	VLDLR
ENSG00000185880	912.36	760.147	174.224	253.127	836.253	213.676	1.97127	3.96807e-23	2.53369e-21	TRIM69
ENSG00000101236	2400.54	2026.45	943.795	874.44	2213.49	909.117	1.28324	4.07968e-23	2.59458e-21	RNF24
ENSG00000023909	3046.39	2844.57	1426.64	1271.12	2945.48	1348.88	1.1262	1.34188e-22	8.40018e-21	GCLM
ENSG00000133321	689.619	461.058	93.583	124.92	575.339	109.251	2.39913	1.36243e-22	8.49548e-21	RARRES3
ENSG00000136026	3553.14	3140.9	1501.31	1598.76	3347.02	1550.03	1.11069	1.43281e-22	8.89959e-21	CKAP4
ENSG00000072310	5094.82	4094.3	1872.66	2087.48	4594.56	1980.07	1.21452	1.71244e-22	1.05543e-20	SREBF1
ENSG00000082074	331.679	205.221	23.8935	18.6284	268.45	21.261	3.65299	1.90443e-22	1.16032e-20	FYB1
ENSG00000136842	449.371	406.762	95.5741	85.4716	428.066	90.5229	2.23981	3.76079e-22	2.274e-20	TMOD1
ENSG00000138035	2631.06	2505.91	1238.48	1100.17	2568.48	1169.33	1.13465	4.11122e-22	2.4672e-20	PNPT1
ENSG00000100911	5065.64	4682.36	2328.62	2533.46	4874	2431.04	1.0037	7.14802e-22	4.27355e-20	PSME2
ENSG00000137575	6778.5	6138.24	3356.05	2902.75	6458.37	3129.4	1.04495	1.0857e-21	6.41892e-20	SDCBP
ENSG00000177409	1908.37	1595.76	130.419	71.2263	1752.06	100.823	4.1169	1.16954e-21	6.88908e-20	SAMD9L
ENSG00000164211	1305.32	1024.27	417.141	376.952	1164.79	397.046	1.55169	2.33648e-21	1.35135e-19	STARD4
ENSG00000102699	2319.81	2173.69	1069.24	1020.18	2246.75	1044.71	1.10441	3.29763e-21	1.86667e-19	PARP4
ENSG00000050730	395.875	300.93	61.725	50.4063	348.402	56.0656	2.63219	3.43887e-21	1.93974e-19	TNIP3
ENSG00000111801	305.417	270.561	44.8004	39.4484	287.989	42.1244	2.77096	5.67732e-21	3.19109e-19	BTN3A3
ENSG00000196535	3665	2963.29	1493.35	1451.92	3314.14	1472.63	1.16998	6.5179e-21	3.61268e-19	MYO18A
ENSG00000178573	1010.6	865.979	328.536	329.833	938.289	329.184	1.5109	6.96963e-21	3.8497e-19	MAF
ENSG00000087258	1286.84	1067.52	396.234	453.657	1177.18	424.946	1.47062	8.54286e-21	4.68624e-19	GNAO1
ENSG00000172243	262.62	155.526	8.96007	10.9579	209.073	9.95898	4.39569	1.21637e-20	6.60437e-19	CLEC7A
ENSG00000181381	1940.47	1879.2	843.243	620.217	1909.83	731.73	1.38268	1.31579e-20	7.11996e-19	DDX60L
ENSG00000148175	4557.91	3682.02	1902.52	1872.7	4119.96	1887.61	1.12588	1.42343e-20	7.67645e-19	STOM
ENSG00000166444	1329.63	1178.87	514.707	424.07	1254.25	469.389	1.41655	1.45183e-20	7.80323e-19	ST5
ENSG00000136048	807.312	712.293	236.944	259.702	759.802	248.323	1.614	1.78966e-20	9.58667e-19	DRAM1
ENSG00000001084	3038.61	2608.98	1303.19	1330.29	2823.79	1316.74	1.10059	2.16018e-20	1.14943e-18	GCLC
ENSG00000143622	2511.42	2216.94	1123.99	976.348	2364.18	1050.17	1.16998	2.73343e-20	1.44483e-18	RIT1
ENSG00000204264	5076.34	4548.92	2090.68	2490.73	4812.63	2290.71	1.07138	4.81014e-20	2.50929e-18	PSMB8
ENSG00000134827	670.166	595.418	196.126	193.955	632.792	195.04	1.69761	6.25932e-20	3.24408e-18	TCN1
ENSG00000277363	533.993	471.181	137.388	130.399	502.587	133.893	1.90744	6.53798e-20	3.37753e-18	SRCIN1
ENSG00000159128	1495.96	1521.21	678.975	665.144	1508.59	672.059	1.16643	6.73094e-20	3.466e-18	IFNGR2
ENSG00000101825	239.276	178.533	18.9157	15.3411	208.904	17.1284	3.60358	8.42393e-20	4.30997e-18	MXRA5
ENSG00000185499	862.754	605.541	213.051	147.932	734.147	180.491	2.02098	1.46906e-19	7.44463e-18	MUC1
ENSG00000131459	2353.85	2422.16	1166.8	1200.99	2388.01	1183.89	1.01245	2.09507e-19	1.04839e-17	GFPT2
ENSG00000069399	2963.71	2661.44	1333.06	1414.66	2812.57	1373.86	1.03377	2.16197e-19	1.07178e-17	BCL3
ENSG00000155158	1324.77	1009.54	424.11	413.113	1167.16	418.611	1.47879	2.59955e-19	1.28076e-17	TTC39B
ENSG00000023839	227.604	230.069	26.8802	29.5863	228.836	28.2333	3.02061	2.64181e-19	1.29757e-17	ABCC2
ENSG00000132182	3363.48	2895.19	1563.04	1454.11	3129.33	1508.57	1.05228	4.97206e-19	2.39063e-17	NUP210
ENSG00000120549	1027.13	893.587	378.314	318.875	960.361	348.594	1.46053	5.6941e-19	2.72958e-17	KIAA1217
ENSG00000047457	3530.77	2151.6	320.572	268.468	2841.19	294.52	3.26968	5.8694e-19	2.79681e-17	CP
ENSG00000105559	377.394	299.089	63.7161	66.8432	338.242	65.2796	2.37353	6.54754e-19	3.11066e-17	PLEKHA4
ENSG00000026950	377.394	250.315	49.7782	47.1189	313.854	48.4486	2.69411	7.73804e-19	3.66535e-17	BTN3A1
ENSG00000086758	16479.9	13960.6	8212.41	6961.55	15220.2	7586.98	1.00423	8.60648e-19	4.06465e-17	HUWE1
ENSG00000177189	4491.77	4219.46	2338.58	1942.83	4355.61	2140.71	1.02427	1.08236e-18	5.06679e-17	RPS6KA3
ENSG00000137460	562.2	519.955	169.246	153.411	541.078	161.328	1.74463	1.17689e-18	5.46123e-17	FHDC1
ENSG00000132256	919.168	737.14	296.678	250.936	828.154	273.807	1.5951	1.20585e-18	5.56327e-17	TRIM5
ENSG00000162777	240.248	225.467	34.8447	24.1074	232.858	29.4761	2.9754	1.23088e-18	5.66241e-17	DENND2D
ENSG00000128039	2197.25	2165.41	1008.51	1113.32	2181.33	1060.91	1.04036	1.33647e-18	6.11292e-17	SRD5A3
ENSG00000102921	1597.12	1598.52	753.642	742.945	1597.82	748.294	1.09434	1.68441e-18	7.63871e-17	N4BP1
ENSG00000003400	1446.35	1007.7	440.039	382.43	1227.03	411.235	1.57601	2.25397e-18	1.01927e-16	CASP10
ENSG00000234771	579.708	672.721	211.06	169.847	626.215	190.453	1.71549	2.33513e-18	1.05298e-16	SLC25A25-AS1
ENSG00000266976	177.025	152.766	3.98226	9.8621	164.895	6.92218	4.59578	2.78656e-18	1.24599e-16	AC079466.1
ENSG00000185722	2711.79	2448.85	1323.1	1197.7	2580.32	1260.4	1.03314	2.91438e-18	1.2995e-16	ANKFY1
ENSG00000103044	1523.19	1654.65	671.01	756.095	1588.92	713.552	1.15576	3.09308e-18	1.37534e-16	HAS3
ENSG00000106789	468.824	419.645	108.516	50.4063	444.235	79.4614	2.47541	3.15944e-18	1.39604e-16	CORO2A
ENSG00000241794	491.196	736.22	133.406	169.847	613.708	151.626	2.01957	3.17461e-18	1.39604e-16	SPRR2A
ENSG00000100918	336.542	395.718	84.6229	82.1842	366.13	83.4036	2.13415	4.57777e-18	2.00205e-16	REC8
ENSG00000113594	1653.53	1262.62	603.312	515.021	1458.07	559.166	1.38163	6.33371e-18	2.75491e-16	LIFR
ENSG00000150527	1384.1	1089.61	503.755	452.561	1236.85	478.158	1.37017	6.60955e-18	2.86707e-16	MIA2
ENSG00000169871	3212.71	2753.46	1523.21	1347.82	2983.09	1435.52	1.05469	8.96773e-18	3.84817e-16	TRIM56
ENSG00000225492	245.112	152.766	17.9201	15.3411	198.939	16.6306	3.57662	1.0318e-17	4.41573e-16	GBP1P1
ENSG00000130487	631.26	523.637	168.25	188.476	577.448	178.363	1.6956	1.79966e-17	7.50079e-16	KLHDC7B
ENSG00000123095	760.624	669.04	252.873	259.702	714.832	256.288	1.47982	2.02942e-17	8.41447e-16	BHLHE41
ENSG00000145675	644.877	519.035	185.175	120.537	581.956	152.856	1.92481	3.08642e-17	1.25365e-15	PIK3R1
ENSG00000203785	163.408	210.743	14.9335	20.82	187.075	17.8767	3.39438	3.10142e-17	1.25655e-15	SPRR2E
ENSG00000117461	1564.05	1243.29	587.383	586.247	1403.67	586.815	1.25791	3.41833e-17	1.38144e-15	PIK3R3
ENSG00000171316	1051.45	969.97	439.044	398.867	1010.71	418.955	1.26965	3.68631e-17	1.48597e-15	CHD7
ENSG00000158321	587.49	519.955	187.166	157.794	553.723	172.48	1.68082	4.11308e-17	1.64967e-15	AUTS2
ENSG00000104419	3662.08	2501.31	1221.56	1293.03	3081.7	1257.29	1.29334	5.92942e-17	2.34867e-15	NDRG1
ENSG00000186470	604.025	447.254	132.41	156.698	525.639	144.554	1.86354	6.9782e-17	2.73693e-15	BTN3A2
ENSG00000096968	1930.74	1409.86	700.877	635.558	1670.3	668.217	1.321	8.75508e-17	3.41705e-15	JAK2
ENSG00000210135	1244.04	1269.06	519.684	600.493	1256.55	560.088	1.1667	1.25842e-16	4.81731e-15	MT-TN
ENSG00000159082	874.426	805.241	349.443	314.492	839.833	331.967	1.33806	1.33885e-16	5.11295e-15	SYNJ1
ENSG00000137145	1279.05	978.252	454.973	328.737	1128.65	391.855	1.52421	1.71594e-16	6.5063e-15	DENND4C
ENSG00000164307	984.337	891.747	393.248	392.293	938.042	392.77	1.25576	2.33672e-16	8.77671e-15	ERAP1
ENSG00000115009	489.25	454.616	139.379	151.219	471.933	145.299	1.70027	2.46493e-16	9.23653e-15	CCL20
ENSG00000227471	274.292	296.329	58.7383	61.3642	285.31	60.0512	2.24905	2.60942e-16	9.75506e-15	AKR1B15
ENSG00000137767	1152.61	1192.68	439.044	550.086	1172.64	494.565	1.24697	2.97401e-16	1.10921e-14	SQOR
ENSG00000278540	2406.37	2022.76	1116.03	976.348	2214.57	1046.19	1.08117	3.02073e-16	1.1224e-14	ACACA
ENSG00000266074	523.294	512.593	151.326	180.805	517.943	166.065	1.64279	3.09166e-16	1.14506e-14	BAHCC1
ENSG00000137648	576.79	416.885	120.463	146.836	496.837	133.65	1.89564	3.27421e-16	1.20707e-14	TMPRSS4
ENSG00000196684	144.927	129.759	6.96895	4.38316	137.343	5.67605	4.58475	7.29439e-16	2.62845e-14	HSH2D
ENSG00000260528	228.576	284.365	50.7738	42.7358	256.471	46.7548	2.4536	7.52235e-16	2.70449e-14	FAM157C
ENSG00000171903	442.563	388.356	81.6362	126.016	415.459	103.826	2.00474	8.28661e-16	2.97205e-14	CYP4F11
ENSG00000135912	1526.11	1533.18	782.513	717.742	1529.64	750.128	1.02749	1.00159e-15	3.53727e-14	TTLL4
ENSG00000187210	2214.76	1869.08	1037.38	912.793	2041.92	975.085	1.0656	1.26081e-15	4.41366e-14	GCNT1
ENSG00000138821	1161.36	959.847	452.982	447.082	1060.6	450.032	1.23639	1.63049e-15	5.67047e-14	SLC39A8
ENSG00000183486	169.244	117.795	6.96895	1.09579	143.519	4.03237	5.1139	1.8604e-15	6.44198e-14	MX2
ENSG00000138378	331.679	317.495	81.6362	83.28	324.587	82.4581	1.97702	2.49345e-15	8.55977e-14	STAT4
ENSG00000225886	112.829	156.447	6.96895	4.38316	134.638	5.67605	4.55716	3.41551e-15	1.15512e-13	AL445490.1
ENSG00000165929	1322.82	1277.34	650.103	596.109	1300.08	623.106	1.06045	3.77822e-15	1.27509e-13	TC2N
ENSG00000137462	260.674	264.119	56.7471	55.8853	262.397	56.3162	2.21994	4.37617e-15	1.47377e-13	TLR2
ENSG00000103657	954.184	759.227	346.456	241.074	856.706	293.765	1.54162	4.39987e-15	1.47863e-13	HERC1
ENSG00000173221	862.754	820.885	353.425	367.089	841.82	360.257	1.22468	4.77621e-15	1.59837e-13	GLRX
ENSG00000151612	594.298	549.404	219.024	185.188	571.851	202.106	1.49882	5.43483e-15	1.80742e-13	ZNF827
ENSG00000071073	2468.62	2140.56	1214.59	964.295	2304.59	1089.44	1.07999	5.60758e-15	1.86099e-13	MGAT4A
ENSG00000116977	1724.53	1620.6	882.07	756.095	1672.57	819.082	1.02912	5.88732e-15	1.94978e-13	LGALS8
ENSG00000019186	197.451	140.802	18.9157	17.5326	169.127	18.2242	3.21211	6.8264e-15	2.2468e-13	CYP24A1
ENSG00000117115	460.071	325.777	102.543	99.7168	392.924	101.13	1.95713	7.04604e-15	2.30957e-13	PADI2
ENSG00000136383	600.134	547.564	214.046	209.296	573.849	211.671	1.43844	1.09541e-14	3.53253e-13	ALPK3
ENSG00000163644	416.301	317.495	104.534	74.5137	366.898	89.5239	2.03098	1.16522e-14	3.72754e-13	PPM1K
ENSG00000177000	754.788	569.65	223.006	243.265	662.219	233.136	1.50634	1.50104e-14	4.76365e-13	MTHFR
ENSG00000160862	238.303	284.365	54.756	58.0768	261.334	56.4164	2.21289	1.80722e-14	5.7126e-13	AZGP1
ENSG00000136235	474.66	461.978	153.317	168.752	468.319	161.034	1.54103	3.83635e-14	1.18223e-12	GPNMB
ENSG00000088882	145.9	124.237	8.96007	13.1495	135.068	11.0548	3.61868	4.69e-14	1.43148e-12	CPXM1
ENSG00000087266	1298.51	1119.05	588.378	544.607	1208.78	566.493	1.09272	4.82747e-14	1.47063e-12	SH3BP2
ENSG00000179862	925.004	855.856	342.474	418.592	890.43	380.533	1.22774	5.83304e-14	1.76017e-12	CITED4
ENSG00000166396	564.146	487.746	180.197	196.146	525.946	188.172	1.48334	6.34542e-14	1.90398e-12	SERPINB7
ENSG00000101846	1680.76	1318.75	705.855	693.635	1499.76	699.745	1.09944	8.33748e-14	2.47842e-12	STS
ENSG00000143344	391.984	368.11	106.525	126.016	380.047	116.271	1.71038	9.62105e-14	2.84937e-12	RGL1
ENSG00000137752	253.866	182.214	22.898	43.8316	218.04	33.3648	2.71644	1.1184e-13	3.29392e-12	CASP1
ENSG00000137673	351.132	299.089	67.6983	97.5253	325.111	82.6118	1.98024	1.27786e-13	3.74285e-12	MMP7
ENSG00000102580	1488.18	1403.42	771.562	642.133	1445.8	706.847	1.03135	1.30746e-13	3.81553e-12	DNAJC3
ENSG00000138413	2905.35	2224.3	1272.33	1271.12	2564.83	1271.72	1.01185	1.34125e-13	3.90699e-12	IDH1
ENSG00000003137	1275.16	976.412	492.804	489.818	1125.79	491.311	1.19582	1.49289e-13	4.32505e-12	CYP26B1
ENSG00000210140	977.528	1015.06	406.19	494.201	996.296	450.196	1.14737	1.55325e-13	4.48365e-12	MT-TC
ENSG00000175305	1339.36	1386.85	725.766	603.78	1363.11	664.773	1.03502	1.80381e-13	5.16953e-12	CCNE2
ENSG00000112139	433.809	404.921	142.366	140.261	419.365	141.313	1.56899	2.01073e-13	5.73166e-12	MDGA1
ENSG00000197142	468.824	436.21	139.379	168.752	452.517	154.065	1.55615	2.10786e-13	5.99783e-12	ACSL5
ENSG00000129521	1172.06	842.052	416.146	403.25	1007.06	409.698	1.2969	2.36739e-13	6.70046e-12	EGLN3
ENSG00000106541	293.745	242.953	56.7471	70.1305	268.349	63.4388	2.08291	2.8224e-13	7.94602e-12	AGR2
ENSG00000104093	514.54	438.051	177.21	122.728	476.295	149.969	1.66372	2.84162e-13	7.98604e-12	DMXL2
ENSG00000134339	735.335	565.049	224.997	259.702	650.192	242.35	1.4244	3.28109e-13	9.18877e-12	SAA2
ENSG00000171236	1040.75	839.291	374.332	432.837	940.021	403.584	1.22039	3.45121e-13	9.64828e-12	LRG1
ENSG00000065526	3573.57	3308.39	1946.33	1373.02	3440.98	1659.68	1.05114	4.0587e-13	1.12092e-11	SPEN
ENSG00000171444	835.519	796.958	387.274	303.534	816.239	345.404	1.23893	4.28569e-13	1.18156e-11	MCC
ENSG00000114127	840.382	676.402	320.572	206.008	758.392	263.29	1.52339	4.74672e-13	1.30416e-11	XRN1
ENSG00000165238	1473.59	1377.65	771.562	645.42	1425.62	708.491	1.00774	4.82251e-13	1.32271e-11	WNK2
ENSG00000160111	246.084	246.634	60.7294	56.981	246.359	58.8552	2.06468	5.16433e-13	1.4068e-11	CPAMD8
ENSG00000124177	1582.53	1258.94	712.824	581.864	1420.73	647.344	1.13285	5.5294e-13	1.50368e-11	CHD6
ENSG00000071242	542.747	555.846	224.997	208.2	549.297	216.599	1.34191	5.87213e-13	1.58876e-11	RPS6KA2
ENSG00000197641	237.33	218.105	40.8181	55.8853	227.718	48.3517	2.23966	5.9646e-13	1.61105e-11	SERPINB13
ENSG00000181143	577.763	415.044	176.215	121.633	496.404	148.924	1.73355	7.02505e-13	1.88156e-11	MUC16
ENSG00000269981	280.127	270.561	77.654	41.64	275.344	59.647	2.19972	8.11254e-13	2.16194e-11	AL627309.7
ENSG00000171604	909.442	780.393	270.793	390.101	844.917	330.447	1.35634	8.6518e-13	2.29416e-11	CXXC5
ENSG00000137868	805.367	811.683	373.336	378.047	808.525	375.692	1.10586	1.18859e-12	3.11549e-11	STRA6
ENSG00000169083	273.319	214.424	60.7294	48.2147	243.871	54.4721	2.1591	1.20607e-12	3.15097e-11	AR
ENSG00000164237	387.121	296.329	99.5564	98.621	341.725	99.0887	1.78539	1.32482e-12	3.44431e-11	CMBL
ENSG00000073150	913.332	946.043	452.982	451.465	929.688	452.223	1.03976	1.79364e-12	4.61804e-11	PANX2
ENSG00000206337	1359.79	1156.79	608.29	643.228	1258.29	625.759	1.00784	1.82087e-12	4.68062e-11	HCP5
ENSG00000163873	249.975	171.171	36.8359	42.7358	210.573	39.7858	2.40526	2.07111e-12	5.27291e-11	GRIK3
ENSG00000108175	1530.97	1225.81	704.859	607.067	1378.39	655.963	1.07031	2.15818e-12	5.47711e-11	ZMIZ1
ENSG00000205436	224.686	193.258	46.7915	41.64	208.972	44.2157	2.23871	2.42512e-12	6.13505e-11	EXOC3L4
ENSG00000198018	569.009	522.716	228.98	210.392	545.863	219.686	1.31216	3.01808e-12	7.5632e-11	ENTPD7
ENSG00000137198	306.389	242.032	72.6762	71.2263	274.211	71.9512	1.92944	3.3048e-12	8.21721e-11	GMPR
ENSG00000167548	2283.82	1792.7	1099.1	887.589	2038.26	993.346	1.03605	4.27149e-12	1.04724e-10	KMT2D
ENSG00000030419	494.114	375.472	158.295	124.92	434.793	141.607	1.61584	4.46693e-12	1.09197e-10	IKZF2
ENSG00000112144	885.125	647.874	328.536	288.193	766.499	308.364	1.31235	5.1954e-12	1.25658e-10	ICK
ENSG00000182580	1059.23	814.443	402.208	431.741	936.838	416.974	1.16786	5.9686e-12	1.43706e-10	EPHB3
ENSG00000128284	216.904	150.005	34.8447	28.4905	183.455	31.6676	2.53071	6.02217e-12	1.44777e-10	APOL3
ENSG00000151883	477.578	434.37	175.219	170.943	455.974	173.081	1.39705	6.20305e-12	1.48455e-10	PARP8
ENSG00000139718	1118.56	1009.54	557.516	502.967	1064.05	530.242	1.00402	7.52516e-12	1.77436e-10	SETD1B
ENSG00000152223	1033.94	841.131	457.959	394.484	937.537	426.222	1.13604	7.88967e-12	1.85483e-10	EPG5
ENSG00000155287	759.651	719.655	319.576	358.323	739.653	338.95	1.12654	8.43633e-12	1.97462e-10	SLC25A28
ENSG00000164120	146.872	92.0275	10.9512	9.8621	119.45	10.4067	3.51785	8.96336e-12	2.08574e-10	HPGD
ENSG00000141655	449.371	306.452	115.485	112.866	377.911	114.176	1.72589	1.00954e-11	2.33895e-10	TNFRSF11A
ENSG00000113441	1020.33	861.378	472.893	384.622	940.852	428.757	1.1323	1.05296e-11	2.436e-10	LNPEP
ENSG00000134070	904.578	1043.59	466.919	486.53	974.085	476.725	1.03142	1.08869e-11	2.51503e-10	IRAK2
ENSG00000166783	607.916	524.557	243.913	221.349	566.236	232.631	1.28224	1.14794e-11	2.64042e-10	MARF1
ENSG00000141441	758.679	621.186	308.625	287.097	689.932	297.861	1.2109	1.28325e-11	2.94318e-10	GAREM1
ENSG00000108846	187.724	173.932	35.8403	37.2568	180.828	36.5486	2.30712	1.33063e-11	3.04746e-10	ABCC3
ENSG00000186529	270.401	253.076	77.654	67.9389	261.738	72.7965	1.84442	1.36438e-11	3.11582e-10	CYP4F3
ENSG00000173065	748.952	689.286	341.478	319.97	719.119	330.724	1.11992	1.3779e-11	3.1422e-10	FAM222B
ENSG00000102962	275.264	308.292	95.5741	64.6516	291.778	80.1129	1.8608	1.4109e-11	3.21287e-10	CCL22
ENSG00000173064	993.091	829.168	453.977	383.526	911.129	418.752	1.12022	1.41954e-11	3.22793e-10	HECTD4
ENSG00000141574	1794.57	1559.87	694.904	936.9	1677.22	815.902	1.04058	1.46451e-11	3.31505e-10	SECTM1
ENSG00000225614	529.13	558.607	241.922	211.487	543.868	226.705	1.26141	2.04818e-11	4.57869e-10	ZNF469
ENSG00000205413	8164.55	6638.86	1682.5	1050.86	7401.71	1366.68	2.43698	2.11371e-11	4.71244e-10	SAMD9
ENSG00000268903	251.92	226.388	67.6983	56.981	239.154	62.3397	1.93733	2.17552e-11	4.84349e-10	AL627309.6
ENSG00000139263	314.171	230.069	72.6762	73.4179	272.12	73.047	1.89681	2.23765e-11	4.96795e-10	LRIG3
ENSG00000168310	848.164	807.081	408.181	403.25	827.623	405.716	1.02831	2.32456e-11	5.1466e-10	IRF2
ENSG00000196371	383.23	438.051	156.304	146.836	410.64	151.57	1.4376	2.58997e-11	5.69472e-10	FUT4
ENSG00000150961	711.018	557.687	266.811	266.277	634.352	266.544	1.25044	3.08863e-11	6.77251e-10	SEC24D
ENSG00000187498	128.392	140.802	22.898	13.1495	134.597	18.0237	2.89166	3.23315e-11	7.06997e-10	COL4A1
ENSG00000187268	356.968	378.233	141.37	111.771	367.601	126.57	1.53601	3.51224e-11	7.6384e-10	FAM9C
ENSG00000187908	129.364	69.0206	4.97782	2.19158	99.1925	3.5847	4.7695	3.60807e-11	7.83613e-10	DMBT1
ENSG00000129003	747.007	658.917	317.585	178.614	702.962	248.099	1.49927	3.79195e-11	8.21314e-10	VPS13C
ENSG00000138835	902.633	727.017	356.412	394.484	814.825	375.448	1.11816	6.33569e-11	1.34312e-09	RGS3
ENSG00000055609	1341.3	1086.84	622.227	393.388	1214.07	507.808	1.25557	6.65164e-11	1.4045e-09	KMT2C
ENSG00000132109	660.439	577.013	256.855	289.288	618.726	273.072	1.18067	7.07321e-11	1.48515e-09	TRIM21
ENSG00000275832	533.993	477.623	197.122	222.445	505.808	209.783	1.27049	7.94918e-11	1.6609e-09	ARHGAP23
ENSG00000277117	231.494	224.547	57.7427	65.7474	228.021	61.745	1.88631	8.91946e-11	1.84193e-09	FP565260.3
ENSG00000112379	1103	902.79	524.662	429.549	1002.9	477.106	1.0704	1.00723e-10	2.06663e-09	ARFGEF3
ENSG00000133328	185.779	125.157	30.8625	15.3411	155.468	23.1018	2.74007	1.20257e-10	2.44854e-09	HRASLS2
ENSG00000205220	514.54	497.869	214.046	222.445	506.204	218.246	1.21403	1.32786e-10	2.69677e-09	PSMB10
ENSG00000157657	1107.87	829.168	448.004	463.519	968.517	455.761	1.08726	1.64603e-10	3.32182e-09	ZNF618
ENSG00000161642	587.49	510.753	227.984	248.744	549.121	238.364	1.20437	1.71939e-10	3.45674e-09	ZNF385A
ENSG00000117009	532.048	520.876	238.935	223.541	526.462	231.238	1.18632	1.7354e-10	3.48312e-09	KMO
ENSG00000133048	195.506	154.606	21.9024	42.7358	175.056	32.3191	2.44556	1.73687e-10	3.48312e-09	CHI3L1
ENSG00000205268	701.291	636.83	323.558	309.013	669.061	316.285	1.08034	1.87059e-10	3.74188e-09	PDE7A
ENSG00000007171	124.501	126.998	0.995564	1.09579	125.75	1.04568	6.91311	2.33064e-10	4.59876e-09	NOS2
ENSG00000271605	146.872	91.1072	13.9379	15.3411	118.99	14.6395	3.02362	3.43057e-10	6.67019e-09	MILR1
ENSG00000075651	469.797	412.283	189.157	167.656	441.04	178.406	1.30437	3.51408e-10	6.80768e-09	PLD1
ENSG00000171658	251.92	253.996	54.756	86.5674	252.958	70.6617	1.84483	3.51853e-10	6.80804e-09	NMRAL2P
ENSG00000118785	97.2665	70.8612	1.99113	3.28737	84.0638	2.63925	5.00627	3.66409e-10	7.064e-09	SPP1
ENSG00000137834	533.02	450.015	166.259	223.541	491.517	194.9	1.33649	4.31112e-10	8.21222e-09	SMAD6
ENSG00000196136	215.932	172.091	44.8004	50.4063	194.012	47.6033	2.02799	4.8997e-10	9.27805e-09	SERPINA3
ENSG00000173227	469.797	390.197	158.295	181.901	429.997	170.098	1.33878	4.94025e-10	9.34375e-09	SYT12
ENSG00000168209	2273.12	1577.35	885.056	1023.47	1925.23	954.262	1.01271	5.38612e-10	1.01032e-08	DDIT4
ENSG00000176945	290.827	284.365	90.5963	104.1	287.596	97.3482	1.56426	5.83438e-10	1.08422e-08	MUC20
ENSG00000048707	1008.65	828.248	489.817	394.484	918.451	442.151	1.05315	6.07031e-10	1.12283e-08	VPS13D
ENSG00000152926	251.92	222.707	78.6495	49.3105	237.313	63.98	1.88579	6.7811e-10	1.24852e-08	ZNF117
ENSG00000134909	777.159	618.425	338.492	305.725	697.792	322.108	1.11415	6.88753e-10	1.2652e-08	ARHGAP32
ENSG00000147689	288.881	250.315	74.6673	95.3337	269.598	85.0005	1.66756	7.35914e-10	1.35027e-08	FAM83A
ENSG00000182782	240.248	171.171	54.756	48.2147	205.71	51.4854	1.99614	8.76724e-10	1.5958e-08	HCAR2
ENSG00000107099	207.178	162.889	50.7738	28.4905	185.033	39.6321	2.21563	8.89355e-10	1.61694e-08	DOCK8
ENSG00000104447	937.649	752.785	439.044	385.718	845.217	412.381	1.03419	1.12963e-09	2.02155e-08	TRPS1
ENSG00000105246	104.075	86.5059	11.9468	7.67053	95.2905	9.80865	3.2713	1.21843e-09	2.17316e-08	EBI3
ENSG00000138640	430.891	407.682	179.201	174.231	419.286	176.716	1.24611	1.27717e-09	2.27284e-08	FAM13A
ENSG00000119547	569.009	527.318	259.842	250.936	548.163	255.389	1.10144	1.41968e-09	2.51246e-08	ONECUT2
ENSG00000091490	711.991	653.395	359.399	290.384	682.693	324.891	1.06963	1.44011e-09	2.54579e-08	SEL1L3
ENSG00000174501	896.797	754.626	434.066	284.905	825.711	359.486	1.19737	1.4437e-09	2.5493e-08	ANKRD36C
ENSG00000102780	660.439	633.149	337.496	286.001	646.794	311.749	1.0516	1.64766e-09	2.88712e-08	DGKH
ENSG00000124391	99.2118	97.5492	12.9423	10.9579	98.3805	11.9501	3.03821	1.78062e-09	3.09631e-08	IL17C
ENSG00000064393	407.547	314.734	128.428	141.357	361.14	134.892	1.42107	2.05103e-09	3.55104e-08	HIPK2
ENSG00000074964	477.578	473.021	225.993	193.955	475.3	209.974	1.1773	2.16209e-09	3.73522e-08	ARHGEF10L
ENSG00000126016	370.585	249.395	110.508	82.1842	309.99	96.3459	1.6826	2.19221e-09	3.76864e-08	AMOT
ENSG00000176641	191.615	194.178	47.7871	56.981	192.897	52.3841	1.88286	2.23447e-09	3.82303e-08	RNF152
ENSG00000143416	231.494	196.019	52.7649	67.9389	213.756	60.3519	1.82706	2.26049e-09	3.8634e-08	SELENBP1
ENSG00000136147	351.132	369.03	146.348	142.453	360.081	144.4	1.31811	2.30881e-09	3.93756e-08	PHF11
ENSG00000255690	133.255	101.23	16.9246	19.7242	117.243	18.3244	2.67954	2.34578e-09	3.99634e-08	TRIL
ENSG00000133401	189.67	148.164	38.827	41.64	168.917	40.2335	2.07019	3.0242e-09	5.0603e-08	PDZD2
ENSG00000174718	380.312	402.16	175.219	111.771	391.236	143.495	1.44356	3.09513e-09	5.17357e-08	KIAA1551
ENSG00000076716	648.767	586.215	281.745	316.683	617.491	299.214	1.0459	3.17792e-09	5.30084e-08	GPC4
ENSG00000175946	113.802	99.3897	15.929	15.3411	106.596	15.635	2.76833	3.34546e-09	5.56287e-08	KLHL38
ENSG00000188641	258.729	218.105	76.6584	74.5137	238.417	75.586	1.65657	3.48712e-09	5.77436e-08	DPYD
ENSG00000111341	463.961	440.812	203.095	201.625	452.386	202.36	1.16044	3.65124e-09	6.02738e-08	MGP
ENSG00000137842	487.305	394.798	196.126	173.135	441.052	184.63	1.25482	3.74414e-09	6.16797e-08	TMEM62
ENSG00000204261	225.658	218.105	71.6806	65.7474	221.882	68.714	1.69002	3.75177e-09	6.17418e-08	PSMB8-AS1
ENSG00000196611	130.337	119.636	20.9068	25.2032	124.986	23.055	2.4413	4.04646e-09	6.6386e-08	MMP1
ENSG00000197969	944.458	888.986	516.698	341.886	916.722	429.292	1.09247	4.43285e-09	7.23533e-08	VPS13A
ENSG00000151012	504.813	433.45	220.02	133.686	469.131	176.853	1.40383	4.45102e-09	7.25757e-08	SLC7A11
ENSG00000143847	271.374	225.467	88.6052	69.0347	248.42	78.82	1.65309	4.78348e-09	7.76002e-08	PPFIA4
ENSG00000237988	304.444	283.445	109.512	108.483	293.944	108.998	1.43097	4.99983e-09	8.07817e-08	OR2I1P
ENSG00000161955	441.59	378.233	158.295	184.093	409.911	171.194	1.26065	5.02369e-09	8.10851e-08	TNFSF13
ENSG00000281490	219.822	244.793	69.6895	78.8968	232.308	74.2932	1.6464	5.12494e-09	8.24692e-08	CICP14
ENSG00000130558	223.713	220.866	64.7117	74.5137	222.289	69.6127	1.67661	5.1373e-09	8.25849e-08	OLFM1
ENSG00000007944	618.615	497.869	271.789	233.403	558.242	252.596	1.14252	5.26105e-09	8.4489e-08	MYLIP
ENSG00000120868	535.938	429.768	215.042	209.296	482.853	212.169	1.18569	5.27171e-09	8.45752e-08	APAF1
ENSG00000162927	373.503	369.951	166.259	135.878	371.727	151.069	1.29717	5.58057e-09	8.87278e-08	PUS10
ENSG00000148700	604.998	435.29	234.953	204.913	520.144	219.933	1.24032	6.92949e-09	1.08234e-07	ADD3
ENSG00000152409	657.521	628.548	347.452	252.032	643.035	299.742	1.09902	7.72295e-09	1.1925e-07	JMY
ENSG00000196912	328.761	330.379	120.463	140.261	329.57	130.362	1.33955	8.15219e-09	1.2549e-07	ANKRD36B
ENSG00000168769	585.544	548.484	283.736	159.985	567.014	221.86	1.3504	8.17257e-09	1.25683e-07	TET2
ENSG00000123610	72.9499	74.5423	0.995564	2.19158	73.7461	1.59357	5.55468	9.5675e-09	1.4601e-07	TNFAIP6
ENSG00000197442	542.747	438.051	236.944	189.572	490.399	213.258	1.19927	1.04821e-08	1.58904e-07	MAP3K5
ENSG00000184602	486.332	454.616	209.068	226.828	470.474	217.948	1.11066	1.05685e-08	1.59758e-07	SNN
ENSG00000163485	656.549	472.101	201.104	271.756	564.325	236.43	1.25647	1.08476e-08	1.63668e-07	ADORA1
ENSG00000185112	434.781	504.311	203.095	223.541	469.546	213.318	1.13939	1.12196e-08	1.68802e-07	FAM43A
ENSG00000155744	526.212	404.921	218.028	173.135	465.566	195.582	1.24901	1.22745e-08	1.83173e-07	FAM126B
ENSG00000151470	141.036	156.447	39.8226	28.4905	148.742	34.1565	2.11837	1.25223e-08	1.86294e-07	C4orf33
ENSG00000005483	1093.28	979.173	610.281	422.975	1036.22	516.628	1.00236	1.25621e-08	1.86712e-07	KMT2E
ENSG00000105388	143.954	119.636	27.8758	27.3947	131.795	27.6353	2.25302	1.31914e-08	1.94615e-07	CEACAM5
ENSG00000171105	499.95	527.318	257.851	235.595	513.634	246.723	1.05724	1.38214e-08	2.03347e-07	INSR
ENSG00000095596	144.927	83.745	12.9423	20.82	114.336	16.8812	2.76591	1.4055e-08	2.06403e-07	CYP26A1
ENSG00000088836	330.706	329.458	145.352	115.058	330.082	130.205	1.33984	1.47369e-08	2.15821e-07	SLC4A11
ENSG00000128833	553.446	554.926	291.7	249.84	554.186	270.77	1.03211	1.65179e-08	2.4036e-07	MYO5C
ENSG00000125538	160.49	246.634	48.7826	61.3642	203.562	55.0734	1.88934	1.67346e-08	2.4285e-07	IL1B
ENSG00000181333	231.494	257.677	90.5963	77.801	244.586	84.1987	1.5371	1.73149e-08	2.51042e-07	HEPHL1
ENSG00000112773	920.141	711.373	444.021	359.419	815.757	401.72	1.02041	1.79339e-08	2.59076e-07	TENT5A
ENSG00000142224	59.3326	80.9842	4.97782	4.38316	70.1584	4.68049	3.90363	1.83959e-08	2.6503e-07	IL19
ENSG00000101493	104.075	95.7086	14.9335	16.4368	99.8919	15.6851	2.67238	1.91e-08	2.74679e-07	ZNF516
ENSG00000165655	555.392	517.195	230.971	281.618	536.293	256.294	1.06657	1.9461e-08	2.79619e-07	ZNF503
ENSG00000135828	409.492	336.821	159.29	153.411	373.156	156.35	1.25421	1.94987e-08	2.79907e-07	RNASEL
ENSG00000242086	535.938	555.846	263.824	280.522	545.892	272.173	1.00467	2.20763e-08	3.13805e-07	MUC20-OT1
ENSG00000151320	327.788	275.162	126.437	97.5253	301.475	111.981	1.42598	2.23336e-08	3.16899e-07	AKAP6
ENSG00000139178	557.337	507.072	260.838	262.989	532.204	261.914	1.02273	2.29074e-08	3.24464e-07	C1RL
ENSG00000116711	79.7585	63.499	3.98226	7.67053	71.6288	5.82639	3.63303	3.27737e-08	4.51784e-07	PLA2G4A
ENSG00000047346	609.861	552.165	314.598	218.062	581.013	266.33	1.12285	3.46844e-08	4.76068e-07	FAM214A
ENSG00000127914	770.351	699.409	412.163	256.415	734.88	334.289	1.13393	3.73717e-08	5.11028e-07	AKAP9
ENSG00000259087	145.9	136.201	33.8492	35.0653	141.05	34.4572	2.03364	3.7628e-08	5.1382e-07	AL121790.2
ENSG00000108700	95.3212	63.499	0	2.19158	79.4101	1.09579	6.24187	3.78326e-08	5.15731e-07	CCL8
ENSG00000078900	89.4852	81.9045	10.9512	12.0537	85.6948	11.5024	2.89879	4.25939e-08	5.74455e-07	TP73
ENSG00000204287	147.845	112.274	30.8625	25.2032	130.059	28.0328	2.21057	4.38024e-08	5.89063e-07	HLA-DRA
ENSG00000115020	698.373	616.584	366.368	250.936	657.479	308.652	1.08858	4.51853e-08	6.05111e-07	PIKFYVE
ENSG00000227218	96.2938	99.3897	18.9157	12.0537	97.8418	15.4847	2.65244	4.59083e-08	6.13764e-07	AL157935.1
ENSG00000113494	235.385	236.511	91.5919	73.4179	235.948	82.5049	1.51359	4.65962e-08	6.21919e-07	PRLR
ENSG00000181444	214.959	146.324	39.8226	55.8853	180.641	47.8539	1.91939	4.9181e-08	6.51516e-07	ZNF467
ENSG00000142961	355.023	359.828	153.317	161.081	357.425	157.199	1.18554	5.03538e-08	6.65395e-07	MOB3C
ENSG00000188559	544.692	407.682	219.024	210.392	476.187	214.708	1.14828	5.16848e-08	6.81292e-07	RALGAPA2
ENSG00000147160	158.544	139.882	26.8802	44.9274	149.213	35.9038	2.06122	5.42716e-08	7.11863e-07	AWAT2
ENSG00000272419	358.913	327.618	120.463	161.081	343.266	140.772	1.28829	5.63352e-08	7.35908e-07	LINC01145
ENSG00000079308	214.959	221.786	81.6362	65.7474	218.373	73.6918	1.56494	5.6556e-08	7.38187e-07	TNS1
ENSG00000197446	175.08	142.643	30.8625	49.3105	158.861	40.0865	1.99171	5.81767e-08	7.58721e-07	CYP2F1
ENSG00000131089	207.178	193.258	73.6717	44.9274	200.218	59.2995	1.75015	6.33321e-08	8.22596e-07	ARHGEF9
ENSG00000088881	266.51	186.816	64.7117	79.9926	226.663	72.3521	1.64882	6.57249e-08	8.50905e-07	EBF4
ENSG00000213928	144.927	184.055	49.7782	40.5442	164.491	45.1612	1.86295	7.68132e-08	9.85011e-07	IRF9
ENSG00000184012	325.843	258.597	91.5919	126.016	292.22	108.804	1.42768	7.97314e-08	1.01983e-06	TMPRSS2
ENSG00000146859	561.228	461.058	253.869	246.553	511.143	250.211	1.02993	1.01474e-07	1.27646e-06	TMEM140
ENSG00000129538	76.8405	52.4557	3.98226	5.47895	64.6481	4.7306	3.77875	1.03267e-07	1.29595e-06	RNASE1
ENSG00000231574	518.43	424.247	228.98	222.445	471.339	225.712	1.06161	1.15246e-07	1.43613e-06	LINC02015
ENSG00000126561	443.535	419.645	215.042	201.625	431.59	208.334	1.05008	1.27044e-07	1.57453e-06	STAT5A
ENSG00000179715	407.547	355.226	159.29	185.188	381.386	172.239	1.1478	1.38864e-07	1.70646e-06	PCED1B
ENSG00000087842	100.184	102.151	20.9068	17.5326	101.168	19.2197	2.39343	1.4514e-07	1.77947e-06	PIR
ENSG00000135111	311.253	297.249	129.423	130.399	304.251	129.911	1.22769	1.64121e-07	1.98926e-06	TBX3
ENSG00000232931	803.421	817.204	475.88	273.947	810.313	374.913	1.10963	1.65356e-07	2.00271e-06	LINC00342
ENSG00000168077	239.276	223.627	72.6762	95.3337	231.451	84.0049	1.46476	1.88198e-07	2.25202e-06	SCARA3
ENSG00000115687	484.387	380.074	213.051	184.093	432.23	198.572	1.12052	1.97116e-07	2.34294e-06	PASK
ENSG00000093134	128.392	110.433	26.8802	28.4905	119.412	27.6854	2.10919	2.07937e-07	2.46239e-06	VNN3
ENSG00000153029	464.934	372.711	179.201	207.104	418.823	193.153	1.11725	2.18779e-07	2.5774e-06	MR1
ENSG00000184588	121.583	125.157	35.8403	17.5326	123.37	26.6865	2.2	2.79835e-07	3.22528e-06	PDE4B
ENSG00000006459	433.809	361.668	202.099	155.602	397.738	178.851	1.15066	2.9206e-07	3.35407e-06	KDM7A
ENSG00000127152	95.3212	70.8612	14.9335	9.8621	83.0912	12.3978	2.73718	3.42904e-07	3.89592e-06	BCL11B
ENSG00000063169	734.362	642.352	404.199	254.223	688.357	329.211	1.06167	3.54303e-07	4.01686e-06	BICRA
ENSG00000118257	243.166	243.873	94.5786	98.621	243.52	96.5998	1.33438	3.55017e-07	4.0221e-06	NRP2
ENSG00000102837	65.1685	47.8543	4.97782	1.09579	56.5114	3.0368	4.18703	3.82639e-07	4.31666e-06	OLFM4
ENSG00000165731	103.102	96.6289	18.9157	21.9158	99.8657	20.4158	2.29234	3.88996e-07	4.376e-06	RET
ENSG00000261716	410.465	363.509	201.104	145.74	386.987	173.422	1.15527	4.11513e-07	4.60658e-06	HIST2H2BC
ENSG00000162552	340.433	427.008	182.188	172.039	383.72	177.114	1.11543	4.15799e-07	4.6383e-06	WNT4
ENSG00000155846	286.936	311.973	142.366	109.579	299.455	125.972	1.24709	4.33919e-07	4.81351e-06	PPARGC1B
ENSG00000168143	410.465	382.834	208.073	164.368	396.65	186.221	1.08879	4.37163e-07	4.84614e-06	FAM83B
ENSG00000179583	131.31	103.071	27.8758	27.3947	117.19	27.6353	2.08345	4.38415e-07	4.85327e-06	CIITA
ENSG00000236438	153.681	134.36	34.8447	46.0232	144.021	40.4339	1.83569	4.5224e-07	4.98902e-06	FAM157A
ENSG00000163568	106.993	93.8681	19.9113	21.9158	100.431	20.9135	2.26478	4.75369e-07	5.21893e-06	AIM2
ENSG00000146950	345.296	288.966	132.41	145.74	317.131	139.075	1.18964	4.81556e-07	5.28322e-06	SHROOM2
ENSG00000137877	73.9225	80.9842	12.9423	10.9579	77.4534	11.9501	2.6937	6.10292e-07	6.57805e-06	SPTBN5
ENSG00000159763	73.9225	39.5718	3.98226	3.28737	56.7472	3.63481	3.95907	6.19843e-07	6.66749e-06	PIP
ENSG00000165029	73.9225	34.9705	1.99113	2.19158	54.4465	2.09135	4.70347	6.23675e-07	6.69518e-06	ABCA1
ENSG00000162924	468.824	373.632	222.011	156.698	421.228	189.354	1.15069	6.41784e-07	6.88032e-06	REL
ENSG00000230590	257.756	227.308	106.525	81.0884	242.532	93.8069	1.3675	6.43187e-07	6.89074e-06	FTX
ENSG00000282572	139.091	115.034	26.8802	38.3526	127.063	32.6164	1.96588	7.04042e-07	7.43295e-06	AC215522.2
ENSG00000139618	519.403	485.905	287.718	191.763	502.654	239.741	1.06541	7.42781e-07	7.78019e-06	BRCA2
ENSG00000164124	176.052	170.251	64.7117	50.4063	173.152	57.559	1.58607	8.34835e-07	8.64794e-06	TMEM144
ENSG00000100902	327.788	299.089	100.552	157.794	313.439	129.173	1.28224	8.49924e-07	8.78714e-06	PSMA6
ENSG00000111261	166.326	157.367	47.7871	56.981	161.846	52.3841	1.62931	8.63678e-07	8.91778e-06	MANSC1
ENSG00000141068	421.164	346.023	167.255	195.051	383.594	181.153	1.08316	8.64808e-07	8.92367e-06	KSR1
ENSG00000080200	417.273	347.864	200.108	118.345	382.569	159.227	1.26088	8.94677e-07	9.20807e-06	CRYBG3
ENSG00000196917	441.59	279.764	122.454	167.656	360.677	145.055	1.31549	9.39767e-07	9.61635e-06	HCAR1
ENSG00000145246	391.984	272.401	146.348	138.069	332.193	142.209	1.22282	1.02587e-06	1.04173e-05	ATP10D
ENSG00000135976	239.276	243.873	109.512	82.1842	241.574	95.8481	1.33095	1.02753e-06	1.04275e-05	ANKRD36
ENSG00000140396	805.367	564.129	390.261	267.373	684.748	328.817	1.0561	1.1824e-06	1.18337e-05	NCOA2
ENSG00000165521	242.194	175.773	85.6185	58.0768	208.983	71.8477	1.53612	1.32144e-06	1.31346e-05	EML5
ENSG00000069493	77.8132	63.499	9.95564	10.9579	70.6561	10.4568	2.75755	1.42755e-06	1.41102e-05	CLEC2D
ENSG00000124256	70.0319	44.1732	4.97782	5.47895	57.1025	5.22838	3.45011	1.45771e-06	1.43638e-05	ZBP1
ENSG00000006283	94.3485	73.622	6.96895	19.7242	83.9853	13.3466	2.66765	1.48796e-06	1.46259e-05	CACNA1G
ENSG00000152689	385.175	398.479	212.055	175.326	391.827	193.691	1.015	1.49229e-06	1.46593e-05	RASGRP3
ENSG00000133962	67.1139	79.1437	12.9423	9.8621	73.1288	11.4022	2.67698	1.53901e-06	1.50811e-05	CATSPERB
ENSG00000139192	268.456	238.351	101.548	113.962	253.403	107.755	1.23448	1.74677e-06	1.69095e-05	TAPBPL
ENSG00000234444	247.057	222.707	108.516	72.3221	234.882	90.4193	1.37333	1.76782e-06	1.70512e-05	ZNF736
ENSG00000162878	167.298	207.062	56.7471	75.6095	187.18	66.1783	1.50342	1.98311e-06	1.89673e-05	PKDCC
ENSG00000214872	58.3599	37.7313	0.995564	3.28737	48.0456	2.14147	4.51447	2.02678e-06	1.93271e-05	SMTNL1
ENSG00000005844	176.052	115.034	39.8226	44.9274	145.543	42.375	1.78058	2.0786e-06	1.97621e-05	ITGAL
ENSG00000282851	142.982	128.839	37.8314	44.9274	135.91	41.3794	1.71746	2.3593e-06	2.21539e-05	BISPR
ENSG00000164867	278.182	296.329	130.419	133.686	287.255	132.053	1.12162	2.37065e-06	2.22343e-05	NOS3
ENSG00000184106	44.7426	48.7746	1.99113	3.28737	46.7586	2.63925	4.15929	2.44342e-06	2.2863e-05	TREML3P
ENSG00000186204	84.6218	61.6584	12.9423	10.9579	73.1401	11.9501	2.61022	2.75273e-06	2.54883e-05	CYP4F12
ENSG00000159167	176.052	149.085	59.7338	51.5021	162.568	55.618	1.54537	2.79679e-06	2.58513e-05	STC1
ENSG00000119138	140.064	123.317	46.7915	24.1074	131.69	35.4494	1.88579	2.96763e-06	2.71942e-05	KLF9
ENSG00000069122	188.697	158.287	60.7294	64.6516	173.492	62.6905	1.46877	3.37851e-06	3.06079e-05	ADGRF5
ENSG00000136237	240.248	193.258	88.6052	85.4716	216.753	87.0384	1.31543	3.43407e-06	3.10233e-05	RAPGEF5
ENSG00000259070	84.6218	61.6584	14.9335	8.76631	73.1401	11.8499	2.61684	3.64233e-06	3.27564e-05	LINC00639
ENSG00000142623	184.806	153.686	62.7205	58.0768	169.246	60.3987	1.48523	3.70968e-06	3.32496e-05	PADI1
ENSG00000104951	43.7699	51.5354	0	2.19158	47.6527	1.09579	5.50279	3.90538e-06	3.48083e-05	IL4I1
ENSG00000260401	268.456	204.301	76.6584	109.579	236.378	93.1187	1.34646	3.9636e-06	3.52681e-05	AP002761.4
ENSG00000140511	142.982	147.244	46.7915	50.4063	145.113	48.5989	1.57912	4.33182e-06	3.82672e-05	HAPLN3
ENSG00000188811	263.592	219.946	100.552	107.387	241.769	103.97	1.21763	4.38924e-06	3.87316e-05	NHLRC3
ENSG00000233369	366.695	263.199	141.37	144.644	314.947	143.007	1.13849	4.66616e-06	4.08814e-05	GTF2IP4
ENSG00000181449	55.4419	45.0935	5.97338	3.28737	50.2677	4.63038	3.42803	5.18267e-06	4.48893e-05	SOX2
ENSG00000091482	145.9	129.759	37.8314	50.4063	137.829	44.1189	1.64639	5.62545e-06	4.8279e-05	SMPX
ENSG00000106560	52.5239	35.8907	2.98669	2.19158	44.2073	2.58914	4.08561	5.79436e-06	4.9622e-05	GIMAP2
ENSG00000164308	141.036	116.875	46.7915	26.2989	128.956	36.5452	1.81241	5.8879e-06	5.0315e-05	ERAP2
ENSG00000142798	414.355	329.458	199.113	168.752	371.907	183.932	1.014	6.24438e-06	5.32189e-05	HSPG2
ENSG00000163218	77.8132	59.8179	13.9379	8.76631	68.8155	11.3521	2.59189	6.47986e-06	5.4991e-05	PGLYRP4
ENSG00000224769	142.982	103.991	38.827	33.9695	123.486	36.3982	1.76008	7.3141e-06	6.14177e-05	MUC20P1
ENSG00000165507	232.467	197.859	86.6141	94.2379	215.163	90.426	1.25103	7.42422e-06	6.22769e-05	DEPP1
ENSG00000054654	2498.78	1891.17	862.158	559.948	2194.97	711.053	1.6258	7.62882e-06	6.36586e-05	SYNE2
ENSG00000204186	134.228	147.244	55.7516	30.6821	140.736	43.2168	1.69736	8.09797e-06	6.7222e-05	ZDBF2
ENSG00000176153	82.6765	64.4193	8.96007	17.5326	73.5479	13.2464	2.48233	8.15658e-06	6.76033e-05	GPX2
ENSG00000184898	173.134	132.52	61.725	32.8737	152.827	47.2993	1.68542	8.26419e-06	6.83884e-05	RBM43
ENSG00000158859	51.5512	33.1299	2.98669	1.09579	42.3406	2.04124	4.3507	8.26984e-06	6.83997e-05	ADAMTS4
ENSG00000213462	246.084	218.105	100.552	104.1	232.095	102.326	1.18155	8.32844e-06	6.88131e-05	ERV3-1
ENSG00000081803	95.3212	53.376	13.9379	12.0537	74.3486	12.9958	2.5129	8.3894e-06	6.92093e-05	CADPS2
ENSG00000145703	129.364	88.3464	30.8625	27.3947	108.855	29.1286	1.89956	8.59718e-06	7.07771e-05	IQGAP2
ENSG00000164342	76.8405	55.2165	10.9512	10.9579	66.0285	10.9545	2.5908	8.65024e-06	7.11039e-05	TLR3
ENSG00000139684	118.665	107.672	34.8447	31.7779	113.169	33.3113	1.76299	9.03365e-06	7.40267e-05	ESD
ENSG00000168300	398.793	337.741	209.068	153.411	368.267	181.239	1.02025	9.78422e-06	7.96053e-05	PCMTD1
ENSG00000275395	67.1139	72.7017	13.9379	13.1495	69.9078	13.5437	2.36713	1.2299e-05	9.8312e-05	FCGBP
ENSG00000152503	219.822	236.511	109.512	93.1421	228.166	101.327	1.16973	1.29109e-05	0.000102484	TRIM36
ENSG00000242515	41.8246	45.0935	0.995564	5.47895	43.459	3.23726	3.77775	1.43484e-05	0.00011294	UGT1A10
ENSG00000125848	256.784	232.83	114.49	112.866	244.807	113.678	1.10629	1.49223e-05	0.000116767	FLRT3
ENSG00000230606	62.2506	60.7382	10.9512	9.8621	61.4944	10.4067	2.56116	1.50027e-05	0.000117297	AC092683.1
ENSG00000163735	82.6765	105.832	22.898	26.2989	94.2541	24.5985	1.94039	1.56407e-05	0.00012197	CXCL5
ENSG00000091831	299.581	280.684	160.286	112.866	290.132	136.576	1.08406	1.74396e-05	0.000134944	ESR1
ENSG00000112796	257.756	189.577	105.53	82.1842	223.666	93.857	1.24996	1.78382e-05	0.000137694	ENPP5
ENSG00000054690	182.861	183.135	75.6629	76.7053	182.998	76.1841	1.26441	1.8917e-05	0.000145179	PLEKHH1
ENSG00000277632	30.1526	50.6151	1.99113	3.28737	40.3839	2.63925	3.948	1.96e-05	0.000149701	CCL3
ENSG00000230882	103.102	142.643	43.8048	32.8737	122.873	38.3392	1.67786	2.08255e-05	0.00015853	AC005077.4
ENSG00000226025	39.8793	15.6447	0	0	27.762	0	7.17338	2.08735e-05	0.00015882	LGALS17A
ENSG00000089356	96.2938	83.745	18.9157	27.3947	90.0194	23.1552	1.96334	2.15319e-05	0.000163207	FXYD3
ENSG00000165092	57.3872	51.5354	7.96451	8.76631	54.4613	8.36541	2.70411	2.48526e-05	0.000185384	ALDH1A1
ENSG00000070081	359.886	270.561	172.233	128.207	315.223	150.22	1.06656	2.50406e-05	0.000186612	NUCB2
ENSG00000132326	314.171	255.836	141.37	139.165	285.004	140.268	1.02215	2.54321e-05	0.000189176	PER2
ENSG00000164056	136.173	112.274	41.8137	41.64	124.223	41.7268	1.57334	2.54902e-05	0.00018952	SPRY1
ENSG00000132704	27.2346	23.9272	0	0	25.5809	0	7.05663	2.58866e-05	0.00019211	FCRL2
ENSG00000166004	521.348	554.926	343.47	174.231	538.137	258.85	1.05303	2.65374e-05	0.000196391	CEP295
ENSG00000176532	199.396	178.533	79.6451	82.1842	188.965	80.9147	1.22366	2.74224e-05	0.000202471	PRR15
ENSG00000171711	33.0706	52.4557	1.99113	5.47895	42.7631	3.73504	3.53759	2.79056e-05	0.000205773	DEFB4A
ENSG00000134215	285.963	164.729	94.5786	87.6631	225.346	91.1209	1.30467	3.36147e-05	0.000243462	VAV3
ENSG00000135363	113.802	76.3828	22.898	28.4905	95.0923	25.6942	1.88962	3.39786e-05	0.000245541	LMO2
ENSG00000136688	78.7859	110.433	27.8758	24.1074	94.6094	25.9916	1.86296	3.40876e-05	0.000246106	IL36G
ENSG00000180884	112.829	115.955	42.8092	30.6821	114.392	36.7457	1.6346	3.44612e-05	0.000248579	ZNF792
ENSG00000188315	224.686	223.627	103.539	107.387	224.156	105.463	1.0881	3.63342e-05	0.00026091	C3orf62
ENSG00000086289	130.337	133.44	37.8314	54.7895	131.888	46.3104	1.51394	3.64058e-05	0.000261307	EPDR1
ENSG00000196247	287.909	321.176	179.201	120.537	304.542	149.869	1.02028	5.25953e-05	0.000363454	ZNF107
ENSG00000124785	210.096	138.962	72.6762	65.7474	174.529	69.2118	1.33253	5.297e-05	0.000365727	NRN1
ENSG00000106258	38.9066	48.7746	3.98226	6.57474	43.8406	5.2785	3.06387	5.38443e-05	0.000370746	CYP3A5
ENSG00000227630	70.0319	63.499	17.9201	9.8621	66.7654	13.8911	2.25641	5.38596e-05	0.000370746	LINC01132
ENSG00000111961	315.143	235.59	134.401	136.974	275.367	135.687	1.02053	5.73253e-05	0.000391396	SASH1
ENSG00000163216	100.184	124.237	38.827	36.161	112.211	37.494	1.58122	5.86235e-05	0.000399576	SPRR2D
ENSG00000186417	35.9886	30.3691	0.995564	1.09579	33.1788	1.04568	4.99006	6.60066e-05	0.000442902	GLDN
ENSG00000140968	96.2938	82.8248	23.8935	28.4905	89.5593	26.192	1.77552	7.17756e-05	0.000477596	IRF8
ENSG00000234362	27.2346	46.0138	0.995564	4.38316	36.6242	2.68936	3.79635	7.27147e-05	0.000483442	LINC01914
ENSG00000153002	47.6606	22.0866	1.99113	2.19158	34.8736	2.09135	4.06038	7.55994e-05	0.000500952	CPB1
ENSG00000121552	232.467	229.149	113.494	115.058	230.808	114.276	1.01425	8.15157e-05	0.000537035	CSTA
ENSG00000187240	169.244	166.57	72.6762	73.4179	167.907	73.047	1.20082	8.27041e-05	0.000543518	DYNC2H1
ENSG00000165240	274.292	159.208	102.543	76.7053	216.75	89.6242	1.27093	8.71292e-05	0.000569551	ATP7A
ENSG00000163053	97.2665	92.0275	29.8669	29.5863	94.647	29.7266	1.67054	8.75407e-05	0.000571689	SLC16A14
ENSG00000133835	75.8679	41.4124	7.96451	13.1495	58.6401	10.557	2.47967	8.92874e-05	0.000581505	HSD17B4
ENSG00000233621	201.342	182.214	79.6451	95.3337	191.778	87.4894	1.13368	9.04619e-05	0.000588274	LINC01137
ENSG00000109107	240.248	168.41	91.5919	90.9505	204.329	91.2712	1.16177	9.07778e-05	0.000590019	ALDOC
ENSG00000258657	24.3166	17.4852	0	0	20.9009	0	6.76474	9.1103e-05	0.00059117	AL136018.1
ENSG00000197183	340.433	225.467	146.348	127.112	282.95	136.73	1.04737	9.21902e-05	0.000597496	NOL4L
ENSG00000149927	174.107	234.67	86.6141	99.7168	204.389	93.1654	1.1354	0.000103681	0.000664149	DOC2A
ENSG00000228526	186.752	243.873	110.508	88.7589	215.312	99.6333	1.11051	0.000103826	0.000664543	MIR34AHG
ENSG00000238105	114.774	111.353	36.8359	43.8316	113.064	40.3337	1.48895	0.000104978	0.000671113	GOLGA2P5
ENSG00000071967	118.665	115.034	43.8048	41.64	116.85	42.7224	1.45094	0.000105078	0.000671482	CYBRD1
ENSG00000277511	57.3872	44.1732	11.9468	3.28737	50.7802	7.61707	2.71856	0.000112193	0.000712104	AC116407.2
ENSG00000107731	100.184	121.476	30.8625	44.9274	110.83	37.8949	1.55282	0.000114653	0.000725981	UNC5B
ENSG00000232124	31.1253	31.2894	1.99113	0	31.2073	0.995564	4.9163	0.000115674	0.000731581	AP001057.1
ENSG00000279117	185.779	150.005	56.7471	83.28	167.892	70.0136	1.26479	0.000117059	0.000740047	AP001972.5
ENSG00000188404	59.3326	34.9705	2.98669	9.8621	47.1515	6.4244	2.89249	0.00011749	0.000742179	SELL
ENSG00000118432	108.938	92.9478	40.8181	19.7242	100.943	30.2712	1.72964	0.000119523	0.000754128	CNR1
ENSG00000007062	85.5945	58.8976	21.9024	13.1495	72.2461	17.5259	2.03616	0.000132376	0.000823504	PROM1
ENSG00000256612	53.4966	53.376	11.9468	8.76631	53.4363	10.3565	2.36254	0.000135626	0.000842082	CYP2B7P
ENSG00000134138	248.03	191.417	113.494	96.4295	219.723	104.962	1.06379	0.000139117	0.000861081	MEIS2
ENSG00000043591	81.7039	93.8681	25.8847	28.4905	87.786	27.1876	1.69258	0.000142542	0.00087887	ADRB1
ENSG00000106804	59.3326	60.7382	13.9379	13.1495	60.0354	13.5437	2.14741	0.000145573	0.000895136	C5
ENSG00000174837	129.364	94.7883	30.8625	46.0232	112.076	38.4428	1.54712	0.000151017	0.000925054	ADGRE1
ENSG00000129151	52.5239	37.7313	2.98669	9.8621	45.1276	6.4244	2.82962	0.000160113	0.000976327	BBOX1
ENSG00000173041	144.927	103.991	50.7738	41.64	124.459	46.2069	1.42665	0.000161825	0.000985581	ZNF680
ENSG00000095637	265.538	195.098	126.437	88.7589	230.318	107.598	1.0946	0.000163316	0.000993524	SORBS1
ENSG00000101596	3096.97	2760.83	1598.88	1059.63	2928.9	1329.25	1.13947	0.000163423	0.000993799	SMCHD1
ENSG00000005810	996.982	787.756	383.292	222.445	892.369	302.869	1.55812	0.000163539	0.000994124	MYCBP2
ENSG00000185585	198.424	205.221	109.512	82.1842	201.822	95.8481	1.07181	0.000173324	0.00104673	OLFML2A
ENSG00000261578	174.107	161.048	49.7782	88.7589	167.578	69.2686	1.27926	0.000173438	0.00104673	AP003119.3
ENSG00000125999	99.2118	78.2234	30.8625	24.1074	88.7176	27.4849	1.68707	0.000174762	0.00105193	BPIFB1
ENSG00000196167	38.9066	28.5285	0	1.09579	33.7176	0.547895	6.00866	0.000179234	0.00107763	COLCA1
ENSG00000136114	90.4578	76.3828	30.8625	16.4368	83.4203	23.6497	1.81101	0.000184471	0.00110579	THSD1
ENSG00000060558	107.966	103.071	23.8935	46.0232	105.518	34.9583	1.60035	0.000187379	0.00111952	GNA15
ENSG00000180998	149.79	119.636	50.7738	58.0768	134.713	54.4253	1.30831	0.000194529	0.00115523	GPR137C
ENSG00000149131	37.9339	21.1663	1.99113	0	29.5501	0.995564	4.83768	0.000200763	0.0011852	SERPING1
ENSG00000274011	13.6173	23.0069	0	0	18.3121	0	6.57561	0.000203879	0.00120182	RF00017
ENSG00000163221	69.0592	54.2962	12.9423	16.4368	61.6777	14.6896	2.07265	0.000210932	0.00123928	S100A12
ENSG00000188056	12.6446	23.9272	0	0	18.2859	0	6.57373	0.000212135	0.00124588	TREML4
ENSG00000174808	126.446	90.187	37.8314	39.4484	108.317	38.6399	1.48669	0.000220959	0.00129343	BTC
ENSG00000141314	34.0433	37.7313	2.98669	5.47895	35.8873	4.23282	3.09533	0.000224689	0.00131141	RHBDL3
ENSG00000241635	103.102	83.745	30.8625	31.7779	93.4238	31.3202	1.57649	0.000227423	0.00132591	UGT1A1
ENSG00000169435	141.036	175.773	82.6318	35.0653	158.404	58.8485	1.42259	0.000236803	0.00137608	RASSF6
ENSG00000008196	21.3986	13.8041	0	0	17.6014	0	6.51667	0.000250385	0.00144501	TFAP2B
ENSG00000148200	189.67	237.431	111.503	100.813	213.55	106.158	1.00808	0.000259425	0.00148964	NR6A1
ENSG00000086570	97.2665	61.6584	25.8847	19.7242	79.4625	22.8044	1.79672	0.00027695	0.00158004	FAT2
ENSG00000138798	99.2118	58.8976	24.8891	19.7242	79.0547	22.3067	1.82149	0.000279473	0.00159159	EGF
ENSG00000175928	165.353	126.078	49.7782	71.2263	145.715	60.5023	1.27074	0.000283621	0.00161349	LRRN1
ENSG00000155629	48.6332	52.4557	8.96007	12.0537	50.5445	10.5069	2.27083	0.000300452	0.00170075	PIK3AP1
ENSG00000267882	35.9886	38.6516	4.97782	5.47895	37.3201	5.22838	2.83741	0.000306941	0.00173441	AL031666.2
ENSG00000168404	108.938	92.0275	19.9113	44.9274	100.483	32.4193	1.63948	0.000313747	0.0017691	MLKL
ENSG00000172403	61.2779	42.3327	5.97338	14.2453	51.8053	10.1093	2.3684	0.000319484	0.0017973	SYNPO2
ENSG00000083097	182.861	187.736	105.53	59.1726	185.299	82.3512	1.16552	0.000326675	0.00183128	DOP1A
ENSG00000171517	212.041	149.085	77.654	88.7589	180.563	83.2065	1.11804	0.000336408	0.00187856	LPAR3
ENSG00000156219	81.7039	62.5787	20.9068	20.82	72.1413	20.8634	1.78911	0.000340428	0.00189876	ART3
ENSG00000179023	39.8793	28.5285	3.98226	4.38316	34.2039	4.18271	3.03268	0.000366515	0.00202166	KLHDC7A
ENSG00000136928	58.3599	47.8543	10.9512	13.1495	53.1071	12.0503	2.14195	0.000388669	0.00212914	GABBR2
ENSG00000204060	161.462	128.839	59.7338	67.9389	145.15	63.8364	1.18574	0.00039016	0.00213584	FOXO6
ENSG00000111913	29.1799	23.9272	0.995564	2.19158	26.5536	1.59357	4.07637	0.00039646	0.00216514	RIPOR2
ENSG00000225963	37.9339	27.6083	4.97782	2.19158	32.7711	3.5847	3.17685	0.000396674	0.00216556	AC009950.1
ENSG00000169474	96.2938	98.4694	22.898	43.8316	97.3816	33.3648	1.55196	0.000422072	0.00228236	SPRR1A
ENSG00000259529	74.8952	70.8612	26.8802	15.3411	72.8782	21.1106	1.78079	0.000432066	0.00233088	AL136295.5
ENSG00000214425	90.4578	79.1437	27.8758	29.5863	84.8007	28.7311	1.5618	0.000438215	0.00235847	LRRC37A4P
ENSG00000164647	102.13	158.287	54.756	50.4063	130.209	52.5812	1.30846	0.000442104	0.0023738	STEAP1
ENSG00000197635	24.3166	27.6083	1.99113	1.09579	25.9624	1.54346	4.05853	0.000452892	0.00242601	DPP4
ENSG00000162804	74.8952	52.4557	17.9201	16.4368	63.6754	17.1785	1.88814	0.000490692	0.0026101	SNED1
ENSG00000180739	71.0045	39.5718	14.9335	9.8621	55.2882	12.3978	2.15017	0.000529151	0.00278774	S1PR5
ENSG00000128394	160.49	133.44	51.7693	77.801	146.965	64.7852	1.18493	0.00056972	0.00297169	APOBEC3F
ENSG00000170379	141.036	92.0275	53.7604	33.9695	116.532	43.865	1.40443	0.000580907	0.0030166	TCAF2
ENSG00000280109	31.1253	22.0866	1.99113	2.19158	26.6059	2.09135	3.6706	0.000582498	0.00302289	PLAC4
ENSG00000188015	121.583	124.237	33.8492	63.5558	122.91	48.7025	1.34126	0.000596842	0.00308729	S100A3
ENSG00000140519	25.2893	30.3691	2.98669	2.19158	27.8292	2.58914	3.42004	0.000604701	0.0031239	RHCG
ENSG00000266947	137.146	126.078	46.7915	66.8432	131.612	56.8173	1.21508	0.000609388	0.00314668	AC022916.1
ENSG00000224389	44.7426	17.4852	2.98669	3.28737	31.1139	3.13703	3.31013	0.000614924	0.00317158	C4B
ENSG00000269720	41.8246	32.2096	3.98226	7.67053	37.0171	5.82639	2.67756	0.000635373	0.00326649	CCDC194
ENSG00000172062	855.945	429.768	176.215	211.487	642.857	193.851	1.72966	0.000636377	0.0032706	SMN1
ENSG00000121380	28.2073	23.9272	1.99113	2.19158	26.0672	2.09135	3.64147	0.000651822	0.00334137	BCL2L14
ENSG00000171295	172.162	142.643	80.6407	67.9389	157.402	74.2898	1.08113	0.00066201	0.00338816	ZNF440
ENSG00000166415	24.3166	24.8474	1.99113	1.09579	24.582	1.54346	3.97967	0.000673518	0.00343604	WDR72
ENSG00000205403	119.638	91.1072	49.7782	27.3947	105.373	38.5865	1.44307	0.00068611	0.00349024	CFI
ENSG00000225339	34.0433	40.4921	6.96895	5.47895	37.2677	6.22395	2.57848	0.00069885	0.00354939	AL354740.1
ENSG00000282508	50.5786	34.9705	7.96451	8.76631	42.7745	8.36541	2.35481	0.000709265	0.00359428	LINC01002
ENSG00000243302	161.462	137.121	71.6806	69.0347	149.292	70.3577	1.08454	0.000731808	0.00369063	AC018638.4
ENSG00000171303	45.7153	40.4921	3.98226	12.0537	43.1037	8.01797	2.44129	0.000734952	0.00370329	KCNK3
ENSG00000123104	124.501	135.28	65.7072	48.2147	129.891	56.961	1.1865	0.000769313	0.003852	ITPR2
ENSG00000157111	105.048	95.7086	21.9024	49.3105	100.378	35.6065	1.50243	0.000795216	0.00397558	TMEM171
ENSG00000254693	104.075	70.8612	21.9024	37.2568	87.4682	29.5796	1.5687	0.000795909	0.00397656	AC010768.1
ENSG00000140092	80.7312	48.7746	16.9246	19.7242	64.7529	18.3244	1.82183	0.000810187	0.0040403	FBLN5
ENSG00000185436	119.638	102.151	48.7826	43.8316	110.894	46.3071	1.25834	0.000856336	0.00424129	IFNLR1
ENSG00000253672	37.9339	43.2529	5.97338	9.8621	40.5934	7.91774	2.36597	0.000901986	0.00443532	AC105177.1
ENSG00000122035	152.708	130.679	48.7826	77.801	141.694	63.2918	1.16639	0.000913602	0.00448457	RASL11A
ENSG00000229474	63.2232	64.4193	14.9335	23.0116	63.8212	18.9725	1.75544	0.000914036	0.00448532	PATL2
ENSG00000228561	35.9886	33.1299	2.98669	7.67053	34.5593	5.32861	2.71191	0.000920109	0.00451097	AC026355.1
ENSG00000100031	150.763	106.752	55.7516	56.981	128.757	56.3663	1.19107	0.00093621	0.00458005	GGT1
ENSG00000203883	110.884	84.6653	43.8048	30.6821	97.7746	37.2435	1.38817	0.000963296	0.00470391	SOX18
ENSG00000228327	93.3758	84.6653	26.8802	39.4484	89.0206	33.1643	1.42834	0.00102602	0.00498426	AL669831.1
ENSG00000103241	56.4146	80.0639	19.9113	23.0116	68.2393	21.4614	1.67145	0.00105392	0.00510095	FOXF1
ENSG00000215158	99.2118	83.745	35.8403	35.0653	91.4784	35.4528	1.36683	0.00109233	0.00526795	AC138409.2
ENSG00000174059	55.4419	79.1437	17.9201	24.1074	67.2928	21.0138	1.68347	0.00115557	0.00551883	CD34
ENSG00000164039	57.3872	42.3327	13.9379	10.9579	49.8599	12.4479	1.99799	0.00117612	0.00559763	BDH2
ENSG00000170899	59.3326	31.2894	9.95564	9.8621	45.311	9.90887	2.1915	0.00126615	0.00597623	GSTA4
ENSG00000105141	1387.99	706.771	361.39	380.239	1047.38	370.814	1.49795	0.00132645	0.00622677	CASP14
ENSG00000115760	1848.06	1517.53	952.755	608.163	1682.8	780.459	1.10808	0.00135415	0.00632611	BIRC6
ENSG00000103313	60.3052	49.6949	11.9468	18.6284	55	15.2876	1.85216	0.00135784	0.00634148	MEFV
ENSG00000137103	170.216	147.244	88.6052	69.0347	158.73	78.82	1.00733	0.00137328	0.00640422	TMEM8B
ENSG00000129595	150.763	89.2667	53.7604	47.1189	120.015	50.4397	1.24821	0.00146065	0.00676423	EPB41L4A
ENSG00000197020	103.102	115.034	52.7649	41.64	109.068	47.2024	1.20623	0.00149413	0.00690326	ZNF100
ENSG00000136367	100.184	87.4261	40.8181	35.0653	93.8053	37.9417	1.3039	0.00150052	0.00692878	ZFHX2
ENSG00000128849	42.7973	30.3691	4.97782	8.76631	36.5832	6.87207	2.42007	0.00150761	0.0069575	CGNL1
ENSG00000243650	13.6173	35.8907	2.98669	1.09579	24.754	2.04124	3.58296	0.0015164	0.00699197	RN7SL834P
ENSG00000142303	30.1526	39.5718	7.96451	4.38316	34.8622	6.17383	2.48891	0.001535	0.00706757	ADAMTS10
ENSG00000085662	106.02	105.832	52.7649	37.2568	105.926	45.0109	1.23127	0.00159011	0.00728138	AKR1B1
ENSG00000234420	102.13	118.715	53.7604	42.7358	110.423	48.2481	1.19263	0.00160499	0.00734319	ZNF37BP
ENSG00000198483	24.3166	29.4488	4.97782	1.09579	26.8827	3.0368	3.12266	0.00161823	0.00739743	ANKRD35
ENSG00000260630	114.774	97.5492	35.8403	53.6937	106.162	44.767	1.24924	0.00162879	0.00743719	SNAI3-AS1
ENSG00000198133	22.3713	22.0866	2.98669	0	22.2289	1.49335	3.85153	0.00172827	0.00781763	TMEM229B
ENSG00000092200	36.9613	56.1368	9.95564	13.1495	46.549	11.5526	2.01526	0.00174133	0.00787223	RPGRIP1
ENSG00000173166	159.517	103.071	72.6762	36.161	131.294	54.4186	1.26455	0.00179847	0.00810989	RAPH1
ENSG00000099260	130.337	80.0639	42.8092	43.8316	105.201	43.3204	1.27907	0.00181797	0.00818854	PALMD
ENSG00000164199	68.0865	54.2962	22.898	15.3411	61.1914	19.1195	1.67301	0.00187093	0.00840103	ADGRV1
ENSG00000151914	3149.49	2750.7	1536.16	858.003	2950.1	1197.08	1.30103	0.00188742	0.00845842	DST
ENSG00000197008	108.938	92.9478	50.7738	32.8737	100.943	41.8237	1.26654	0.00191114	0.00855751	ZNF138
ENSG00000165512	35.9886	33.1299	6.96895	6.57474	34.5593	6.77184	2.35033	0.00202888	0.00898393	ZNF22
ENSG00000227591	28.2073	17.4852	2.98669	1.09579	22.8463	2.04124	3.46422	0.00204089	0.00902708	AL031316.1
ENSG00000163762	51.5512	29.4488	9.95564	7.67053	40.5	8.81308	2.19526	0.00204678	0.00905064	TM4SF18
ENSG00000164125	85.5945	57.9773	19.9113	29.5863	71.7859	24.7488	1.53963	0.00209184	0.00923199	FAM198B
ENSG00000197670	157.572	122.397	69.6895	67.9389	139.984	68.8142	1.02356	0.00210423	0.00927894	AL157838.1
ENSG00000229344	58.3599	56.1368	14.9335	20.82	57.2483	17.8767	1.68308	0.00215879	0.00948547	MTCO2P12
ENSG00000230650	54.4692	65.3395	21.9024	16.4368	59.9044	19.1696	1.64091	0.00218893	0.00959152	AC140479.2
ENSG00000123119	34.0433	45.0935	10.9512	6.57474	39.5684	8.76297	2.16845	0.00219532	0.00961423	NECAB1
ENSG00000263818	43.7699	56.1368	15.929	12.0537	49.9534	13.9914	1.83314	0.00227376	0.00990611	RDM1P5
ENSG00000107290	2023.14	1806.5	1095.12	653.09	1914.82	874.105	1.131	0.00233174	0.0101199	SETX
ENSG00000238035	53.4966	44.1732	15.929	10.9579	48.8349	13.4435	1.85575	0.00233235	0.0101199	AC138035.1
ENSG00000167608	101.157	97.5492	39.8226	47.1189	99.3532	43.4707	1.19414	0.00233744	0.0101365	TMC4
ENSG00000163803	90.4578	99.3897	38.827	42.7358	94.9238	40.7814	1.22012	0.00238394	0.0103174	PLB1
ENSG00000237289	97.2665	96.6289	44.8004	39.4484	96.9477	42.1244	1.20122	0.00243566	0.0105054	CKMT1B
ENSG00000186197	25.2893	18.4055	1.99113	2.19158	21.8474	2.09135	3.38621	0.00246504	0.0106092	EDARADD
ENSG00000260279	61.2779	46.0138	18.9157	13.1495	53.6458	16.0326	1.73734	0.00263718	0.0112409	AC137932.1
ENSG00000078018	42.7973	78.2234	16.9246	20.82	60.5103	18.8723	1.68462	0.00264282	0.011262	MAP2
ENSG00000271646	106.993	106.752	42.8092	54.7895	106.873	48.7994	1.13337	0.0027582	0.0116946	AC099343.3
ENSG00000167207	36.9613	36.811	7.96451	8.76631	36.8861	8.36541	2.14196	0.0027979	0.011825	NOD2
ENSG00000106976	76.8405	82.8248	28.8714	35.0653	79.8326	31.9683	1.32264	0.00287629	0.0121018	DNM1
ENSG00000196502	71.9772	64.4193	22.898	27.3947	68.1982	25.1464	1.4411	0.00303614	0.0126811	SULT1A1
ENSG00000255221	15.5626	23.9272	1.99113	1.09579	19.7449	1.54346	3.66541	0.00307506	0.0128266	CARD17
ENSG00000237522	49.6059	24.8474	9.95564	5.47895	37.2267	7.71729	2.26063	0.00308264	0.0128548	NONOP2
ENSG00000267056	41.8246	57.9773	16.9246	12.0537	49.901	14.4891	1.78076	0.00309084	0.0128722	AC005336.1
ENSG00000140479	128.392	124.237	54.756	70.1305	126.314	62.4433	1.01861	0.00321837	0.0133268	PCSK6
ENSG00000270765	29.1799	34.0502	2.98669	8.76631	31.6151	5.8765	2.44303	0.00330139	0.0136317	GAS2L2
ENSG00000233750	19.4533	31.2894	3.98226	3.28737	25.3713	3.63481	2.80099	0.00339561	0.0139558	CICP27
ENSG00000159784	53.4966	35.8907	5.97338	16.4368	44.6937	11.2051	2.00667	0.00339668	0.0139565	FAM131B
ENSG00000142973	70.0319	66.2598	23.8935	27.3947	68.1458	25.6441	1.41138	0.00346176	0.0141838	CYP4B1
ENSG00000162458	36.9613	48.7746	10.9512	12.0537	42.8679	11.5024	1.89995	0.00346446	0.0141912	FBLIM1
ENSG00000134627	25.2893	22.0866	3.98226	2.19158	23.6879	3.08692	2.92894	0.00346952	0.0142083	PIWIL4
ENSG00000107242	85.5945	54.2962	25.8847	25.2032	69.9454	25.5439	1.45181	0.00348782	0.0142723	PIP5K1B
ENSG00000243444	134.228	142.643	84.6229	51.5021	138.435	68.0625	1.02035	0.00352885	0.0144143	PALM2
ENSG00000206190	24.3166	46.934	4.97782	9.8621	35.6253	7.41996	2.27411	0.00354077	0.0144534	ATP10A
ENSG00000198183	29.1799	11.9636	2.98669	0	20.5718	1.49335	3.74071	0.00361078	0.0147038	BPIFA1
ENSG00000181031	88.5125	105.832	43.8048	43.8316	97.1721	43.8182	1.14953	0.00364682	0.0148244	RPH3AL
ENSG00000197536	79.7585	57.9773	23.8935	27.3947	68.8679	25.6441	1.42584	0.00364695	0.0148244	C5orf56
ENSG00000164674	113.802	81.9045	40.8181	46.0232	97.8531	43.4206	1.17252	0.00377917	0.0152749	SYTL3
ENSG00000100433	21.3986	19.3258	1.99113	2.19158	20.3622	2.09135	3.2851	0.00379187	0.0153162	KCNK10
ENSG00000179826	17.508	20.2461	1.99113	1.09579	18.877	1.54346	3.60002	0.00384035	0.015469	MRGPRX3
ENSG00000130234	52.5239	38.6516	12.9423	13.1495	45.5877	13.0459	1.80445	0.00384374	0.0154787	ACE2
ENSG00000198711	12.6446	25.7677	1.99113	1.09579	19.2062	1.54346	3.62631	0.00395501	0.015823	SSBP3-AS1
ENSG00000173237	32.0979	32.2096	5.97338	7.67053	32.1538	6.82195	2.24049	0.00398511	0.0159169	C11orf86
ENSG00000183778	63.2232	41.4124	13.9379	18.6284	52.3178	16.2832	1.68627	0.00399075	0.0159221	B3GALT5
ENSG00000197837	55.4419	40.4921	18.9157	7.67053	47.967	13.2931	1.84065	0.00420275	0.0166225	HIST4H4
ENSG00000100628	112.829	100.31	31.858	62.46	106.57	47.159	1.18156	0.00422267	0.0166807	ASB2
ENSG00000124493	34.0433	27.6083	8.96007	2.19158	30.8258	5.57583	2.44846	0.00427437	0.0168432	GRM4
ENSG00000125895	66.1412	58.8976	24.8891	20.82	62.5194	22.8545	1.44948	0.00429921	0.0169077	TMEM74B
ENSG00000107159	150.763	97.5492	53.7604	65.7474	124.156	59.7539	1.05569	0.00444147	0.0173858	CA9
ENSG00000204257	106.02	98.4694	38.827	55.8853	102.245	47.3561	1.11364	0.00448656	0.0175052	HLA-DMA
ENSG00000106302	33.0706	19.3258	2.98669	5.47895	26.1982	4.23282	2.63829	0.00452541	0.0176322	HYAL4
ENSG00000079257	35.0159	17.4852	4.97782	3.28737	26.2506	4.13259	2.65899	0.00455087	0.0177162	LXN
ENSG00000087237	25.2893	23.0069	2.98669	4.38316	24.1481	3.68492	2.71859	0.00458038	0.0178073	CETP
ENSG00000215458	76.8405	50.6151	17.9201	27.3947	63.7278	22.6574	1.49539	0.00460537	0.0178739	AATBC
ENSG00000104321	44.7426	21.1663	7.96451	5.47895	32.9545	6.72173	2.28668	0.00464278	0.0179885	TRPA1
ENSG00000183049	85.5945	64.4193	22.898	36.161	75.0069	29.5295	1.34872	0.00464811	0.0180048	CAMK1D
ENSG00000232725	22.3713	12.8839	0	2.19158	17.6276	1.09579	4.05437	0.00465953	0.0180359	U52111.1
ENSG00000269825	145.9	172.091	105.53	52.5979	158.996	79.0638	1.00349	0.00468541	0.0181141	AC022150.4
ENSG00000118322	39.8793	30.3691	9.95564	6.57474	35.1242	8.26519	2.08094	0.00480465	0.0185034	ATP10B
ENSG00000230724	40.8519	61.6584	20.9068	9.8621	51.2552	15.3845	1.72904	0.00483596	0.0186012	LINC01001
ENSG00000237094	77.8132	58.8976	30.8625	20.82	68.3554	25.8412	1.39854	0.00483703	0.0186012	AL732372.2
ENSG00000169550	20.426	13.8041	1.99113	0	17.115	0.995564	4.05621	0.00501679	0.0192045	MUC15
ENSG00000168939	89.4852	75.4626	41.8137	27.3947	82.4739	34.6042	1.24838	0.00501855	0.0192067	SPRY3
ENSG00000189050	142.009	92.9478	64.7117	46.0232	117.478	55.3674	1.08141	0.00505179	0.0192923	RNFT1
ENSG00000125814	100.184	115.955	50.7738	54.7895	108.07	52.7816	1.03501	0.00511658	0.0195117	NAPB
ENSG00000177359	14.59	17.4852	0.995564	0	16.0376	0.497782	4.94765	0.00512138	0.0195207	AC024940.1
ENSG00000158458	36.9613	34.9705	6.96895	10.9579	35.9659	8.96342	2.01051	0.00517091	0.0196766	NRG2
ENSG00000119227	52.5239	65.3395	26.8802	13.1495	58.9317	20.0148	1.55111	0.00524656	0.019917	PIGZ
ENSG00000233608	95.3212	67.1801	26.8802	40.5442	81.2506	33.7122	1.27218	0.00542143	0.0205222	TWIST2
ENSG00000197410	23.344	17.4852	3.98226	0	20.4146	1.99113	3.31934	0.00544866	0.0206009	DCHS2
ENSG00000210176	60.3052	48.7746	21.9024	15.3411	54.5399	18.6217	1.54571	0.00546922	0.0206688	MT-TH
ENSG00000168032	60.3052	57.0571	24.8891	17.5326	58.6811	21.2109	1.46403	0.0055838	0.0210371	ENTPD3
ENSG00000106526	101.157	97.5492	44.8004	50.4063	99.3532	47.6033	1.06256	0.00569057	0.0213889	ACTR3C
ENSG00000228113	79.7585	89.2667	43.8048	29.5863	84.5126	36.6956	1.20003	0.0057079	0.0214338	AC003991.1
ENSG00000167105	72.9499	75.4626	30.8625	31.7779	74.2062	31.3202	1.24486	0.00586341	0.0219301	TMEM92
ENSG00000135837	1231.39	1071.2	672.006	379.143	1151.3	525.574	1.13079	0.00591712	0.0220999	CEP350
ENSG00000168646	51.5512	39.5718	15.929	12.0537	45.5615	13.9914	1.69919	0.00591973	0.0221045	AXIN2
ENSG00000244731	36.9613	34.9705	9.95564	8.76631	35.9659	9.36098	1.94001	0.00603444	0.022454	C4A
ENSG00000073734	15.5626	17.4852	0	2.19158	16.5239	1.09579	3.962	0.00606263	0.0225379	ABCB11
ENSG00000138755	15.5626	17.4852	0	2.19158	16.5239	1.09579	3.962	0.00606263	0.0225379	CXCL9
ENSG00000163637	98.2392	75.4626	27.8758	47.1189	86.8509	37.4974	1.21591	0.00612547	0.0227398	PRICKLE2
ENSG00000188897	42.7973	21.1663	8.96007	4.38316	31.9818	6.67162	2.25009	0.00613189	0.0227583	AC099489.1
ENSG00000159247	36.9613	47.8543	10.9512	14.2453	42.4078	12.5982	1.75508	0.00630073	0.0232659	TUBBP5
ENSG00000179913	47.6606	65.3395	19.9113	20.82	56.5001	20.3656	1.47347	0.00637274	0.0234938	B3GNT3
ENSG00000151689	113.802	104.911	60.7294	48.2147	109.357	54.4721	1.00306	0.00650349	0.0239095	INPP1
ENSG00000230715	106.02	94.7883	49.7782	48.2147	100.404	48.9965	1.03443	0.00665593	0.0243915	AC018638.2
ENSG00000189195	76.8405	69.9409	33.8492	28.4905	73.3907	31.1698	1.23337	0.00687314	0.0250665	BTBD8
ENSG00000079337	112.829	101.23	61.725	43.8316	107.03	52.7783	1.01659	0.00731345	0.0263949	RAPGEF3
ENSG00000162614	14.59	21.1663	0	3.28737	17.8782	1.64368	3.48513	0.00739593	0.0266444	NEXN
ENSG00000206530	125.474	95.7086	66.7028	39.4484	110.591	53.0756	1.05413	0.00763089	0.0273489	CFAP44
ENSG00000282961	27.2346	20.2461	3.98226	4.38316	23.7403	4.18271	2.50566	0.00765359	0.0274179	PRNCR1
ENSG00000262580	76.8405	96.6289	42.8092	37.2568	86.7347	40.033	1.1147	0.00777515	0.0277786	AC087741.1
ENSG00000160223	56.4146	61.6584	15.929	28.4905	59.0365	22.2098	1.41669	0.00810884	0.0288005	ICOSLG
ENSG00000214814	24.3166	17.4852	4.97782	0	20.9009	2.48891	3.03501	0.00825378	0.0292399	FER1L6
ENSG00000242588	63.2232	73.622	32.8536	24.1074	68.4226	28.4805	1.26173	0.00845644	0.0298783	AC108010.1
ENSG00000234869	30.1526	34.9705	9.95564	6.57474	32.5615	8.26519	1.97287	0.00862583	0.0303625	AL021392.1
ENSG00000272666	75.8679	82.8248	40.8181	30.6821	79.3463	35.7501	1.14763	0.00882615	0.0309788	U62317.1
ENSG00000256196	35.9886	41.4124	13.9379	8.76631	38.7005	11.3521	1.76404	0.00891709	0.03125	AP003721.1
ENSG00000187957	101.157	96.6289	43.8048	54.7895	98.893	49.2971	1.00635	0.00900172	0.0314972	DNER
ENSG00000197165	34.0433	36.811	8.96007	10.9579	35.4271	9.95898	1.83363	0.0090467	0.031607	SULT1A2
ENSG00000204397	36.9613	30.3691	6.96895	10.9579	33.6652	8.96342	1.91456	0.00922708	0.03211	CARD16
ENSG00000110492	51.5512	38.6516	15.929	14.2453	45.1014	15.0871	1.57775	0.00953755	0.0329826	MDK
ENSG00000133805	91.4305	90.187	47.7871	40.5442	90.8087	44.1656	1.03827	0.00956168	0.0330375	AMPD3
ENSG00000259129	60.3052	49.6949	18.9157	23.0116	55	20.9636	1.39317	0.00960865	0.0331567	LINC00648
ENSG00000259370	66.1412	46.0138	12.9423	27.3947	56.0775	20.1685	1.48184	0.00965062	0.0332799	AC103740.1
ENSG00000280083	17.508	20.2461	1.99113	3.28737	18.877	2.63925	2.84771	0.00988303	0.0339348	AC079777.1
ENSG00000172716	99.2118	77.3031	44.8004	39.4484	88.2575	42.1244	1.06513	0.0100113	0.0343125	SLFN11
ENSG00000079435	27.2346	23.0069	5.97338	4.38316	25.1207	5.17827	2.27324	0.01016	0.0347213	LIPE
ENSG00000280032	13.6173	24.8474	3.98226	1.09579	19.2324	2.53902	2.90259	0.0104795	0.0356455	AP002800.1
ENSG00000019582	32.0979	33.1299	8.96007	8.76631	32.6139	8.86319	1.87938	0.0104847	0.0356555	CD74
ENSG00000272068	94.3485	90.187	45.7959	46.0232	92.2677	45.9095	1.00694	0.0105774	0.0359227	AL365181.2
ENSG00000244122	26.262	16.565	3.98226	3.28737	21.4135	3.63481	2.55431	0.0107289	0.0363251	UGT1A7
ENSG00000146233	77.8132	46.0138	23.8935	25.2032	61.9135	24.5483	1.33384	0.0107494	0.0363851	CYP39A1
ENSG00000214708	45.7153	47.8543	16.9246	16.4368	46.7848	16.6807	1.48764	0.0108604	0.0366909	AC116407.1
ENSG00000255398	84.6218	72.7017	42.8092	28.4905	78.6618	35.6499	1.13747	0.0109145	0.0368503	HCAR3
ENSG00000008277	70.0319	64.4193	34.8447	21.9158	67.2256	28.3803	1.23929	0.011029	0.0371974	ADAM22
ENSG00000253669	72.9499	59.8179	17.9201	36.161	66.3839	27.0406	1.30177	0.0110897	0.0373661	GASAL1
ENSG00000138002	95.3212	71.7815	46.7915	29.5863	83.5513	38.1889	1.12462	0.0111531	0.0375368	IFT172
ENSG00000285938	24.3166	27.6083	4.97782	6.57474	25.9624	5.77628	2.17262	0.0112421	0.0377804	AC072022.2
ENSG00000172986	91.4305	70.8612	39.8226	36.161	81.1458	37.9918	1.09316	0.0112548	0.0378152	GXYLT2
ENSG00000265298	42.7973	50.6151	18.9157	14.2453	46.7062	16.5805	1.49135	0.011587	0.0387033	AC132812.1
ENSG00000122133	16.5353	28.5285	3.98226	4.38316	22.5319	4.18271	2.43227	0.0115969	0.0387202	PAEP
ENSG00000184530	15.5626	18.4055	2.98669	1.09579	16.9841	2.04124	3.0396	0.0116475	0.0388567	C6orf58
ENSG00000163596	33.0706	31.2894	8.96007	8.76631	32.18	8.86319	1.85982	0.011656	0.038877	ICA1L
ENSG00000166762	19.4533	24.8474	4.97782	3.28737	22.1504	4.13259	2.41635	0.0119878	0.039809	CATSPER2
ENSG00000169469	38.9066	30.3691	13.9379	4.38316	34.6378	9.16053	1.90557	0.012077	0.0400675	SPRR1B
ENSG00000223799	28.2073	16.565	3.98226	4.38316	22.3861	4.18271	2.42032	0.012108	0.0401496	IL10RB-DT
ENSG00000280138	80.7312	94.7883	44.8004	41.64	87.7598	43.2202	1.02162	0.0121353	0.040215	AC027290.2
ENSG00000138336	25.2893	23.9272	3.98226	6.57474	24.6082	5.2785	2.22815	0.0122645	0.0405757	TET1
ENSG00000107890	116.72	86.5059	64.7117	31.7779	101.613	48.2448	1.06855	0.012451	0.041099	ANKRD26
ENSG00000184441	36.9613	34.9705	9.95564	12.0537	35.9659	11.0047	1.71077	0.0125911	0.0415196	AP001062.1
ENSG00000108342	82.6765	80.0639	43.8048	33.9695	81.3702	38.8871	1.06264	0.012696	0.0418013	CSF3
ENSG00000276980	29.1799	18.4055	2.98669	6.57474	23.7927	4.78071	2.32539	0.0128257	0.0421357	AC008760.2
ENSG00000236699	90.4578	74.5423	46.7915	30.6821	82.5001	38.7368	1.08628	0.0129301	0.042374	ARHGEF38
ENSG00000174611	17.508	12.8839	0.995564	2.19158	15.1959	1.59357	3.26791	0.0129412	0.0424015	KY
ENSG00000260711	27.2346	39.5718	11.9468	6.57474	33.4032	9.26075	1.84441	0.0130461	0.0426764	AL121839.2
ENSG00000232325	42.7973	53.376	15.929	19.7242	48.0866	17.8266	1.43462	0.0130543	0.0426934	AC093627.1
ENSG00000179869	81.7039	79.1437	45.7959	29.5863	80.4238	37.6911	1.08923	0.0131707	0.0430034	ABCA13
ENSG00000135407	51.5512	47.8543	15.929	21.9158	49.7028	18.9224	1.39655	0.0135125	0.043886	AVIL
ENSG00000116254	92.4032	65.3395	41.8137	31.7779	78.8714	36.7958	1.09646	0.0142462	0.0459066	CHD5
ENSG00000261172	29.1799	35.8907	12.9423	4.38316	32.5353	8.66274	1.89739	0.0142562	0.0459245	AC133919.2
ENSG00000112303	29.1799	21.1663	4.97782	6.57474	25.1731	5.77628	2.12684	0.0144215	0.0463852	VNN2
ENSG00000156218	27.2346	16.565	2.98669	5.47895	21.8998	4.23282	2.37911	0.0146549	0.0470035	ADAMTSL3
ENSG00000245080	32.0979	30.3691	9.95564	7.67053	31.2335	8.81308	1.82183	0.014701	0.0471134	MIR3150BHG
ENSG00000106025	40.8519	50.6151	19.9113	13.1495	45.7335	16.5304	1.46413	0.0147223	0.0471627	TSPAN12
ENSG00000100365	97.2665	61.6584	41.8137	31.7779	79.4625	36.7958	1.10708	0.0149215	0.0476859	NCF4
ENSG00000053524	35.9886	46.0138	12.9423	15.3411	41.0012	14.1417	1.53838	0.0150011	0.0479212	MCF2L2
ENSG00000237276	64.1959	70.8612	28.8714	32.8737	67.5285	30.8725	1.13079	0.0155147	0.049286	ANO7L1
ENSG00000210164	64.1959	45.0935	25.8847	17.5326	54.6447	21.7086	1.32688	0.0155458	0.0493648	MT-TG
