# Supplementary material for: Dietary Palmitic Acid Drives a Palmitoyltransferase ZDHHC15‐YAP Feedback Loop Promoting Tumor Metastasis
Source: Adv Sci (Weinh). 2024 Dec 16;12(6):2409883. doi: 10.1002/advs.202409883 (PMC11809420; doi:10.1002/advs.202409883)
Supplement: Supplementary file 5 — Supporting Information [file ADVS-12-2409883-s009.xls]

## Sheet: Sheet1
	Zl-Brc Sur1221							ER PR Her2 Ki67				T	N	M
Number	Pathology Number	Pathology type	Age	Pathological grade	Stage	TNM	overall surviva	ER	PR	HER2	KI67	tumor size	lymph node	Distant metastasis
A01	ZL14-12358	IDC	84	3	Ⅱ	T1cNxMx	28	1（70%+）	2	2(1+)	1（40%）	（左1.7*1.2*0.5cm）	/	2
A02	ZL14-12706	IDC	70	2	ⅠA	T1cN0M0	51	1（2+）	1（2+）	2(1+)	2（5%）	(左1.2*1cm)1	0(0/18)	2
A03	ZL14-12732	IDC	84	2	Ⅱ	T1cNxM0	47	1（90%+）	1（60%+）	2	2（10%）	(左2*1cm)1	/	2
A04	ZL14-12962	IDC	49	3	ⅡA	T1cN1M0	51	1（40%+）	1（50%+）	2(1+)	1（70%+）	(左1.8*1.5*1.5cm)1	1（2/25）	2
A05	ZL14-13262	IDC	62	3	ⅢA	T1cN2Mx	51	1（1+）	1（2+）	2	1（30%）	(右2cm)1	2（8/15）	2
A06	ZL14-13611	IDC	62	2	ⅡA	T1cN1M0	51	1（2+）	1（2+）	2(1+)	2（14%）	(右1.9*1cm)1	1（1/17）	2
A07	ZL14-14034	IDC	47	1	ⅠA	T1cN0M0	51	1（60%+）	1（70%+）	2(1+)	2（5%）	(左1cm)1	0(0/11)	2
A08	ZL14-14111	IDC	61	2	ⅠA	T1cN0M0	51	1（75%+）	1（45%+）	1（3+）扩增阴性	1（35%）	(左2cm)1	0(0/19)	2
A09	ZL14-14561	IDC	48	3	Ⅳ	T2N1M1	51	1（30%+）	1（40%+）	1（3+）	1（40%）	(左2.7*2*2cm)2	1（1/12）	1
A10	ZL14-14702	IDC	56	2	ⅡB	T3N0M0	51	1（80%+）	1（15%+）	1（2+）	2（10%）	(右1.2cm)1（右8cm导管内癌）	0(0/6)	2
A11	ZL14-14806	IDC	25	3	ⅡA	T2N0M0	51	2	2	1（2+）	1（75%+）	(右2.3cm)2	0(0/15)	2
A12	ZL14-15211	IDC	72	2	ⅡA	T2N0M0	50	1（70%+）	1（60%+）	2(1+)	1（30%）	(左2.5*2*2cm)2	0(0/13)	2
A13	ZL14-15241	IDC	43	2	ⅠA	T1cN0M0	50	1（15%+）	1（40%+）	2(1+)	1（70%+）	(左1.5*1.3*1cm)1	0(0/19)	2
C01	ZL14-16420	IDC	32	2	ⅠA	T1cN0M0	50	2	2（个别细胞+)	2	1（80%+）	(右1.5*1.5cm)1	0(0/29)	2
C02	ZL14-16545	IDC	37	2	ⅠA	T1cN0M0	50	2	2	1（3+）	1（40%）	(左1.8*1.5*1.5cm)1	0(0/16)	2
C03	ZL14-16828	IDC	82	2	ⅠA	T1cN0M0	41	1（3+）	1（3+）	2	1（30%）	(右1.2*1.2cm)1	/	2
C04	ZL14-16956	IDC	74	3	ⅡA	T2N0M0	50	1（80%+）	1（90%+）	2	1（20%）	(左2.5*2.3cm)2	0(0/15)	2
C05	ZL14-17059	IDC	54	3	ⅠA	T1cN0M0	50	1（2+）	1（3+）	2	1（35%）	(左1.7*1.5cm)1	0(0/15)	2
C06	ZL14-17469	IDC	70	3	Ⅳ	T2N0M1	2	2	2	1（3+）	1（40%）	(右2.5*2.5cm)2	0(0/2)	1
C07	ZL14-17901	IDC	60	2	ⅡA	T2N0M0	49	1（70%+）	1（5%+）	2	1（60%+）	(右3*3*2.5cm)2	0(0/17)	2
C08	ZL14-18037	IDC	46	3	ⅢA	T2N2M0	49	2	2	1（2+）	1（30%）	(右3*2*1.5cm)2	2（8/12）胸小肌淋巴结4/6	2
C09	ZL14-18417	IDC	38	2	ⅡB	T2N1M0	49	2	2	2	1（40%）	(右2*1.5*1.5cm)1	2(4/14)	2
C10	ZL14-18829	IDC	50	2	ⅡA	T2N0M0	49	2	2	2	1（65%）	(左2.5*1.8*0.7cm)1	0(0/18)	2
C11	ZL14-19205	IDC	59	2	ⅡB	T2N1M0	49	1（60%+）	1（15%+）	2	1（20%+）	(左2.5*1.8cm)2	2(4/25)	2
C12	ZL14-19298	IDC	69	3	Ⅳ	T2N3M1	49	1（3+）	1（1+-2+）	2(1+)	1（55%）	(左2.5*2*2cm)2	3(13/20)	1
C13	ZL14-19326	IDC	60	2	ⅡA	T1cN1M0	49	1（70%+）	1（3%+）	2	1（25%）	(左1.5*1.5*1.3cm)1	1(1/14)	2
E01	ZL14-19654	IDC	59	2	ⅡA	T2N0M0	49	1（2+）	2	2	1（20%）	(右乳9-10点3*2.7*1.5cm)1	0(0/14)	2
E02	ZL14-20252	IDC	63	2	ⅠA	T1cN0M0	49	2	2	1（2+）	1（30%）	(左最大径2cm)1	0(0/18)	2
E03	ZL14-20465	IDC	36	2	Ⅱ	T1cN1Mx	48	1（50%弱+）	1（35%+）	2	1（25%）	（左2*1cm）	1(1/17)	2
E04	ZL14-20497	IDC	53	2	ⅠA	T1cN0M0	48	2	2	1（3+）	1（30%）	(左2*2cm)1	0(0/19)	2
E05	ZL14-20502	IDC	53	2	ⅠA	T1cN0M0	48	2	2	1（3+）	1（20%）	(右1.8*1cm)1	0(0/15)	2
E06	ZL14-20623	IDC	57	3	ⅢA	T2N2M0	48	2	2	1（2+）	1（65%）	(右2.5*2cm)2	2（6/26）	2
E07	ZL14-21295	IDC	38	2	ⅢA	T1cN2Mx	48	2	2	1（3+）	1（30%）	(左1.5*1cm)1	2（5/29）	2
E08	ZL14-21804	IDC	60	3	ⅠA	T1cN0M0	48	2	2	1（3+）	1（80%）	(右2cm)1	0(0/4)	2
E09	ZL14-22106	IDC	56	2	ⅠA	T1cN0M0	48	1（15%+）	1（80%+）	2	1（40%）	(左1.5*1.2*1cm)1	0(0/19)	2
E10	ZL14-22441	IDC	52	3	ⅠA	T1cN0M0	23	2	2	2	1（70%）	(右1.5*1.2*1cm)1	0(0/22)	2
E11	ZL14-23071	IDC	66	2	ⅢA	T2N2M0	47	1（60%+）	1（70%+）	2	1（25%）	(左2.5*2*2cm)2	2（5/14）	2
E12	ZL14-24319	IDC	56	2	ⅠA	T1cN0M0	47	1（2+）	2	2	2（14%）	(右2*1.5cm)1	0(0/33)	2
E13	ZL14-24696	IDC	56	3	ⅢA	T2N2M0	47	2	2	1（3+）	1（45%）	(左两枚2.5*2*1.5,1.5*1.5*1cm)2	2（9/19）	2
G01	ZL14-24942	IDC	60	3	ⅠA	T1cN0M0	46	2	2	1（3+）	1（60%+）	(右2*2*1.5cm)1	0(0/21)	2
G02	ZL14-25388	IDC	65	3	ⅢA	T2N2M0	46	1（60%+）	1（80%+）	1（3+）	2（15%）	(右2.5*3cm)	2(4/15)	2
G03	ZL14-25484	IDC	58	3	ⅡB	T2N1M0	46	2	2	2（1+）	1（25%）	(左4*3.5*3cm)2	1(3/22)	2
G04	ZL14-26582	IDC	64	2	Ⅱ	T2NxM0	46	1（40%+）	2	1（3+）	2（15%）	(右两枚3*1.8*1,1.2cm)1	0（未见根治报告）	2
G05	ZL14-27441	IDC	59	2	ⅡB	T2N1M0	46	1（40%+）	2	2（1+-2+）	1（30%）	(右2.2*2*1.5cm)	1(1/15)	2
G06	ZL13-01540	IDC	60	3	Ⅳ	T1cN1M1	50	1（3+）	1（1+-2+）	1（2+）	1（40%）	（左两枚1.3*1,1*0.8cm）1	1（2/26）	1
G07	ZL13-07539	IDC	75	2	Ⅳ	T1cN0M1	56	1（1+）	1（3+）	2	1（25%）	（右两枚1.3*1,1.8*1.3cm）1	0（0/12）	1
G08	ZL13-07949	IDC	58	2	ⅡA	T1cN1M0	21	2	2	1（2+-3+）	1（30%-35%）	（左两枚2*1.5*1.5cm，1*1*0.6cm）1	保乳术	2
G09	ZL13-09215	IDC	57	3	Ⅳ	T1cN0M1	23	2	2	2（1+-2+）	1（30%）	（左2*1.8*1.5cm）1	0（0/17）	1
G10	ZL13-09312	IDC	63	3	Ⅳ	T2N1M1	22	2	2	1（2+）	1（40%）	（左3*1.5cm）2	1（3/24）	1
G11	ZL13-11841	IDC	73	3	Ⅳ	T1cNxM1	21	2	1（1+）	1（1+-2+）	1（70%）	（左两枚2*1.3cm；1.2*1cm）	保乳术	1
G12	ZL13-15076	IDC	55	3	Ⅳ	T2N1M1	13	2	2	2（大部分+）	1（90%）	（左4*2.6cm）	1（1/19）	1
G13	ZL13-17091	IDC	44	2	Ⅳ	T1cN1M1	44	2	2	1（2+-3+）	1（80%）	（左1*1cm）	1（2/18）	1
I01	ZL13-20350	IDC	57	2	Ⅳ	T2N0M1	25	2	2	1（3+）	1（55%）	（右2.5*2cm）2	0（0/20）	1
I02	ZL13-20771	IDC	48	3	Ⅳ	T1cN0M1	26	1（70%+）	2(个别+）	1（3+）	1（40%）	（右1.2*1*1cm）1	0（0/17）	1
I03	ZL13-22383	IDC	42	3	Ⅳ	T1cN1M1	39	1（20%+）	1（3%+）	1（3+）	1（60%+）	（右1.8*1.5*1.2cm）1	右腋下肿块示淋巴结转移腺癌	1
I04	ZL14-02673	IDC	63	3	Ⅳ	T2N0M1	11	2	2	2	1(70%)	(左2.5*2cm)2	0（0/12）	1
I05	ZL14-10942	IDC	58	3	ⅡA	T1cN1M0	8	1（80%+）	1（85%+）	2(1+)	1（25%）	（左1.7*1.5*1.5cm）	1（3/16）	2
I06	ZL14-13387	IDC	46	2	ⅠA	T1cN0M0	12	1（1+）	1（1+-2+）	2(1+)	2（10%）	(右2*1.8cm)	0(0/14)	2
I07	ZL14-17051	IDC	54	2	ⅡA	T1cN1M0	36	1（2+）	1（3+）	2	1（35%）	(左1.5*1cm)1	1(2/15)	2
I08	ZL14-21022	IDC	48	2	Ⅳ	T2N0M1	4	1（20%+）	1（5%+）	2	1（60%）	（右2枚4*4*2.5cm，2.5cm）2	0(0/16)	1
I09	ZL14-25636	IDC	51	2	Ⅳ	T2N2M1	5	1（15%弱+）	1（70%+）	2（1+）	1（30%）	(右3*2.5cm)2	2（4/18）	2

## Sheet: zdhhc15 -ihc score
Measurement	Details	H-score评分	N-H-score评分
ZL-BrcSur1221 021	(01, B)	160.041	186.528	173.284
ZL-BrcSur1221 021	(01, C)	165.561	225.628	195.594
ZL-BrcSur1221 021	(01, D)	155.741	184.736	170.238
ZL-BrcSur1221 021	(01, E)	167.728	228.073	197.901
ZL-BrcSur1221 021	(01, F)	177.746	221.505	199.625
ZL-BrcSur1221 021	(01, G)	176.502	262.128	219.315
ZL-BrcSur1221 021	(01, H)			#DIV/0!
ZL-BrcSur1221 021	(01, I)			#DIV/0!
ZL-BrcSur1221 021	(01, J)	197.208	295.776	246.492
ZL-BrcSur1221 021	(02, A)	153.231	163.484	158.358
ZL-BrcSur1221 021	(02, B)	161.244	141.814	151.529
ZL-BrcSur1221 021	(02, C)	173.43	248.092	210.761
ZL-BrcSur1221 021	(02, D)	176.094	240.505	208.299
ZL-BrcSur1221 021	(02, E)	170.554	222.068	196.311
ZL-BrcSur1221 021	(02, F)	167.692	196.531	182.112
ZL-BrcSur1221 021	(02, G)	184.718	259.859	222.288
ZL-BrcSur1221 021	(02, H)			#DIV/0!
ZL-BrcSur1221 021	(02, I)	187.169	271.352	229.26
ZL-BrcSur1221 021	(02, J)	173.367	237.374	205.37
ZL-BrcSur1221 021	(03, A)	175.288	288.961	232.125
ZL-BrcSur1221 021	(03, B)	174.066	261.039	217.553
ZL-BrcSur1221 021	(03, C)	186.984	292.777	239.88
ZL-BrcSur1221 021	(03, D)	181.362	258.505	219.933
ZL-BrcSur1221 021	(03, E)	190.033	277.818	233.925
ZL-BrcSur1221 021	(03, F)	169.371	226.053	197.712
ZL-BrcSur1221 021	(03, G)	196.95	278.377	237.663
ZL-BrcSur1221 021	(03, H)	218.953	296.813	257.883
ZL-BrcSur1221 021	(03, I)	177.557	248.204	212.88
ZL-BrcSur1221 021	(03, J)	176.086	246.708	211.397
ZL-BrcSur1221 021	(04, A)	151.227	156.743	153.985
ZL-BrcSur1221 021	(04, B)	190.674	289.346	240.01
ZL-BrcSur1221 021	(04, C)	199.861	295.446	247.654
ZL-BrcSur1221 021	(04, D)	181.497	267.51	224.504
ZL-BrcSur1221 021	(04, E)	164.117	200.792	182.454
ZL-BrcSur1221 021	(04, F)	188.581	286.353	237.467
ZL-BrcSur1221 021	(04, G)	165.819	201.587	183.703
ZL-BrcSur1221 021	(04, H)	180.147	256.88	218.513
ZL-BrcSur1221 021	(04, I)	180.967	279.446	230.207
ZL-BrcSur1221 021	(04, J)	181.417	249.77	215.594
ZL-BrcSur1221 021	(05, A)	156.93	212.818	184.874
ZL-BrcSur1221 021	(05, B)	176.559	231.747	204.153
ZL-BrcSur1221 021	(05, C)	168.351	243.634	205.993
ZL-BrcSur1221 021	(05, D)	179.786	275.251	227.518
ZL-BrcSur1221 021	(05, E)	168.011	226.907	197.459
ZL-BrcSur1221 021	(05, F)	170.914	199.419	185.166
ZL-BrcSur1221 021	(05, G)	175.56	210.6	193.08
ZL-BrcSur1221 021	(05, H)	180.189	271.216	225.702
ZL-BrcSur1221 021	(05, I)	168.018	216.829	192.423
ZL-BrcSur1221 021	(05, J)	171.701	209.318	190.51
ZL-BrcSur1221 021	(06, A)	164.002	237.691	200.846
ZL-BrcSur1221 021	(06, B)	168.317	220.539	194.428
ZL-BrcSur1221 021	(06, C)	168.111	235.669	201.89
ZL-BrcSur1221 021	(06, D)	174.78	242.487	208.633
ZL-BrcSur1221 021	(06, E)	180.228	268.952	224.59
ZL-BrcSur1221 021	(06, F)	195.186	286.094	240.64
ZL-BrcSur1221 021	(06, G)	189.149	284.076	236.613
ZL-BrcSur1221 021	(06, H)	179.815	153.442	166.629
ZL-BrcSur1221 021	(06, I)	190.082	275.44	232.761
ZL-BrcSur1221 021	(06, J)	162.633	215.61	189.122
ZL-BrcSur1221 021	(07, A)	149.838	151.593	150.715
ZL-BrcSur1221 021	(07, B)	164.254	204.317	184.286
ZL-BrcSur1221 021	(07, C)	183.565	275.51	229.537
ZL-BrcSur1221 021	(07, D)	170.728	212.862	191.795
ZL-BrcSur1221 021	(07, E)	178.577	246.548	212.562
ZL-BrcSur1221 021	(07, F)	180.387	273.428	226.907
ZL-BrcSur1221 021	(07, G)	195.439	275.302	235.37
ZL-BrcSur1221 021	(07, H)	181.113	230.972	206.043
ZL-BrcSur1221 021	(07, I)	184.369	247.434	215.901
ZL-BrcSur1221 021	(07, J)	159.433	158.931	159.182
ZL-BrcSur1221 021	(08, A)	161.475	227.741	194.608
ZL-BrcSur1221 021	(08, B)	204.496	295.497	249.997
ZL-BrcSur1221 021	(08, C)	190.708	275.767	233.238
ZL-BrcSur1221 021	(08, D)	183.654	269.9	226.777
ZL-BrcSur1221 021	(08, E)	166.492	200.473	183.483
ZL-BrcSur1221 021	(08, F)	163.054	200.991	182.023
ZL-BrcSur1221 021	(08, G)	179.614	265.913	222.764
ZL-BrcSur1221 021	(08, H)			#DIV/0!
ZL-BrcSur1221 021	(08, I)	174.79	250.158	212.474
ZL-BrcSur1221 021	(08, J)	168.62	237.274	202.947
ZL-BrcSur1221 021	(09, A)	156.464	216.576	186.52
ZL-BrcSur1221 021	(09, B)	159.419	134.861	147.14
ZL-BrcSur1221 021	(09, C)	173.022	227.415	200.219
ZL-BrcSur1221 021	(09, D)	171.631	221.803	196.717
ZL-BrcSur1221 021	(09, E)	188.235	278.891	233.563
ZL-BrcSur1221 021	(09, F)	181.742	272.128	226.935
ZL-BrcSur1221 021	(09, G)	175.996	238.35	207.173
ZL-BrcSur1221 021	(09, H)			#DIV/0!
ZL-BrcSur1221 021	(09, I)	196.999	285.818	241.409
ZL-BrcSur1221 021	(09, J)	157.468	184.937	171.202
ZL-BrcSur1221 021	(10, A)	163.418	224.514	193.966
ZL-BrcSur1221 021	(10, B)	163.639	204.68	184.16
ZL-BrcSur1221 021	(10, C)	182.042	282.268	232.155
ZL-BrcSur1221 021	(10, D)	178.546	264.965	221.755
ZL-BrcSur1221 021	(10, E)	168.334	167.051	167.692
ZL-BrcSur1221 021	(10, F)	184.185	265.351	224.768
ZL-BrcSur1221 021	(10, G)	173.777	256.826	215.302
ZL-BrcSur1221 021	(10, H)	170.595	199.462	185.029
ZL-BrcSur1221 021	(10, I)	206.958	295.93	251.444
ZL-BrcSur1221 021	(10, J)			#DIV/0!
ZL-BrcSur1221 021	(11, A)	152.851	168.512	160.681
ZL-BrcSur1221 021	(11, B)	165.177	198.374	181.775
ZL-BrcSur1221 021	(11, C)	165.565	197.749	181.657
ZL-BrcSur1221 021	(11, D)	177.119	272.147	224.633
ZL-BrcSur1221 021	(11, E)	178.375	242.105	210.24
ZL-BrcSur1221 021	(11, F)	184.414	278.537	231.475
ZL-BrcSur1221 021	(11, G)	180.44	276.65	228.545
ZL-BrcSur1221 021	(11, H)	176.304	223.401	199.853
ZL-BrcSur1221 021	(11, I)			#DIV/0!
ZL-BrcSur1221 021	(11, J)			#DIV/0!
ZL-BrcSur1221 021	(12, A)	154.501	239.862	197.181
ZL-BrcSur1221 021	(12, B)	152.507	123.356	137.931
ZL-BrcSur1221 021	(12, C)	162.789	143.867	153.328
ZL-BrcSur1221 021	(12, D)			#DIV/0!
ZL-BrcSur1221 021	(12, E)	169.439	230.54	199.989
ZL-BrcSur1221 021	(12, F)			#DIV/0!
ZL-BrcSur1221 021	(12, G)	162.08	227.432	194.756
ZL-BrcSur1221 021	(12, H)	167.857	219.433	193.645
ZL-BrcSur1221 021	(12, I)			#DIV/0!
ZL-BrcSur1221 021	(12, J)			#DIV/0!
ZL-BrcSur1221 021	(13, A)	155.926	119.879	137.903
ZL-BrcSur1221 021	(13, B)	181.302	204.475	192.888
ZL-BrcSur1221 021	(13, C)	153.836	125.325	139.581
ZL-BrcSur1221 021	(13, D)	164.406	215.469	189.938
ZL-BrcSur1221 021	(13, E)	159.067	177.459	168.263
ZL-BrcSur1221 021	(13, F)	153.31	164.716	159.013
ZL-BrcSur1221 021	(13, G)	163.833	191.322	177.577
ZL-BrcSur1221 021	(13, H)	177.834	254.675	216.255
ZL-BrcSur1221 021	(13, I)			#DIV/0!
ZL-BrcSur1221 021	(13, J)			#DIV/0!

## Sheet: kibra ihc score
Measurement	Details	C-H-score	N-H-score	avage IHC score
ZL-BrcSur1221 test	(01, A)	119.912	0.219901	60.066
ZL-BrcSur1221 test	(01, B)	116.624	13.9554	65.2897
ZL-BrcSur1221 test	(01, C)	122.86	17.6641	70.2621
ZL-BrcSur1221 test	(01, D)	118.738	24.7286	71.7333
ZL-BrcSur1221 test	(01, E)	129.778	34.2727	82.0254
ZL-BrcSur1221 test	(01, F)	118.764	73.1809	95.9724
ZL-BrcSur1221 test	(01, G)	149.781	71.1245	110.453
ZL-BrcSur1221 test	(01, H)			#DIV/0!
ZL-BrcSur1221 test	(01, I)	147.859	43.2691	95.5641
ZL-BrcSur1221 test	(01, J)	120.734	112.409	116.572
ZL-BrcSur1221 test	(02, A)	108.425	0.10142	54.2632
ZL-BrcSur1221 test	(02, B)	147.811	17.3758	82.5934
ZL-BrcSur1221 test	(02, C)	106.902	4.53697	55.7195
ZL-BrcSur1221 test	(02, D)	128.68	21.6524	75.1662
ZL-BrcSur1221 test	(02, E)	156.021	54.7137	105.367
ZL-BrcSur1221 test	(02, F)	161.648	112.587	137.118
ZL-BrcSur1221 test	(02, G)	157.427	48.6036	103.015
ZL-BrcSur1221 test	(02, H)
ZL-BrcSur1221 test	(02, I)
ZL-BrcSur1221 test	(02, J)	118.428	12.0015	65.2147
ZL-BrcSur1221 test	(03, A)	129.821	1.40009	65.6105
ZL-BrcSur1221 test	(03, B)	141.316	11.3065	76.3113
ZL-BrcSur1221 test	(03, C)	140.168	4.72354	72.4458
ZL-BrcSur1221 test	(03, D)	133.271	32.7125	82.9917
ZL-BrcSur1221 test	(03, E)	138.716	9.70537	74.2107
ZL-BrcSur1221 test	(03, F)	134.641	35.4223	85.0316
ZL-BrcSur1221 test	(03, G)	141.069	30.6827	85.8758
ZL-BrcSur1221 test	(03, H)	118.347	93.4169	105.882
ZL-BrcSur1221 test	(03, I)			#DIV/0!
ZL-BrcSur1221 test	(03, J)	123.807	4.5098	64.1584
ZL-BrcSur1221 test	(04, A)	150.517	15.4091	82.963
ZL-BrcSur1221 test	(04, B)	93.6881	9.91087	51.7995
ZL-BrcSur1221 test	(04, C)	136.205	6.46937	71.3372
ZL-BrcSur1221 test	(04, D)			#DIV/0!
ZL-BrcSur1221 test	(04, E)			#DIV/0!
ZL-BrcSur1221 test	(04, F)	141.395	38.8097	90.1024
ZL-BrcSur1221 test	(04, G)	136.978	41.5742	89.2761
ZL-BrcSur1221 test	(04, H)	140.246	75.6757	107.961
ZL-BrcSur1221 test	(04, I)	157.852	46.4608	102.156
ZL-BrcSur1221 test	(04, J)	147.558	31.7647	89.6613
ZL-BrcSur1221 test	(05, A)	139.657	5.34049	72.4987
ZL-BrcSur1221 test	(05, B)	114.07	10.9123	62.4911
ZL-BrcSur1221 test	(05, C)	145.59	6.28118	75.9356
ZL-BrcSur1221 test	(05, D)	136.828	25.3222	81.0751
ZL-BrcSur1221 test	(05, E)	135.8	9.53724	72.6686
ZL-BrcSur1221 test	(05, F)	122.928	57.7681	90.3481
ZL-BrcSur1221 test	(05, G)	159.945	91.2514	125.598
ZL-BrcSur1221 test	(05, H)	154.326	90.2909	122.308
ZL-BrcSur1221 test	(05, I)	156.117	56.7563	106.437
ZL-BrcSur1221 test	(05, J)	146.054	27.0465	86.5503
ZL-BrcSur1221 test	(06, A)	126.755	0.671494	63.7132
ZL-BrcSur1221 test	(06, B)			#DIV/0!
ZL-BrcSur1221 test	(06, C)	138.042	3.22012	70.6311
ZL-BrcSur1221 test	(06, D)	127.165	23.5595	75.3623
ZL-BrcSur1221 test	(06, E)	146.079	7.17825	76.6286
ZL-BrcSur1221 test	(06, F)	144.755	38.1576	91.4563
ZL-BrcSur1221 test	(06, G)	150.768	45.1625	97.9652
ZL-BrcSur1221 test	(06, H)	162.408	85.6594	124.034
ZL-BrcSur1221 test	(06, I)	148.519	16.5315	82.5252
ZL-BrcSur1221 test	(06, J)	146.722	34.0181	90.3701
ZL-BrcSur1221 test	(07, A)	115.806	5.39023	60.5981
ZL-BrcSur1221 test	(07, B)			#DIV/0!
ZL-BrcSur1221 test	(07, C)	141.993	7.64737	74.8202
ZL-BrcSur1221 test	(07, D)			#DIV/0!
ZL-BrcSur1221 test	(07, E)	124.023	6.95004	65.4865
ZL-BrcSur1221 test	(07, F)	120.843	17.4327	69.1379
ZL-BrcSur1221 test	(07, G)	147.179	16.4308	81.8049
ZL-BrcSur1221 test	(07, H)			#DIV/0!
ZL-BrcSur1221 test	(07, I)			#DIV/0!
ZL-BrcSur1221 test	(07, J)	131.189	13.3154	72.2522
ZL-BrcSur1221 test	(08, A)	114.023	0.128687	57.0758
ZL-BrcSur1221 test	(08, B)	94.0778	3.94644	49.0121
ZL-BrcSur1221 test	(08, C)			#DIV/0!
ZL-BrcSur1221 test	(08, D)			#DIV/0!
ZL-BrcSur1221 test	(08, E)	148.146	12.6931	80.4195
ZL-BrcSur1221 test	(08, F)	142.131	13.1297	77.6303
ZL-BrcSur1221 test	(08, G)	147.845	28.6213	88.2331
ZL-BrcSur1221 test	(08, H)			#DIV/0!
ZL-BrcSur1221 test	(08, I)	140.315	12.8483	76.5816
ZL-BrcSur1221 test	(08, J)	128.17	11.5031	69.8365
ZL-BrcSur1221 test	(09, A)	125.476	0.697221	63.0866
ZL-BrcSur1221 test	(09, B)	148.452	16.8786	82.6653
ZL-BrcSur1221 test	(09, C)			#DIV/0!
ZL-BrcSur1221 test	(09, D)	160.659	23.6553	92.1572
ZL-BrcSur1221 test	(09, E)	144.303	10.231	77.267
ZL-BrcSur1221 test	(09, F)	133.795	41.6521	87.7235
ZL-BrcSur1221 test	(09, G)			#DIV/0!
ZL-BrcSur1221 test	(09, H)			#DIV/0!
ZL-BrcSur1221 test	(09, I)	138.454	5.7461	72.1001
ZL-BrcSur1221 test	(09, J)	114.786	7.04846	60.9172
ZL-BrcSur1221 test	(10, A)	133.589	5.96591	69.7775
ZL-BrcSur1221 test	(10, B)	140.074	16.2655	78.1698
ZL-BrcSur1221 test	(10, C)	140.219	6.17668	73.1978
ZL-BrcSur1221 test	(10, D)	110.169	10.2167	60.1928
ZL-BrcSur1221 test	(10, E)	145.834	2.68188	74.2579
ZL-BrcSur1221 test	(10, F)	159.987	58.9845	109.486
ZL-BrcSur1221 test	(10, G)	154.065	51.4795	102.772
ZL-BrcSur1221 test	(10, H)	160.904	61.6216	111.263
ZL-BrcSur1221 test	(10, I)	140.494	72.7559	106.625
ZL-BrcSur1221 test	(10, J)			#DIV/0!
ZL-BrcSur1221 test	(11, A)	118.16	11.0438	64.6019
ZL-BrcSur1221 test	(11, B)			#DIV/0!
ZL-BrcSur1221 test	(11, C)	139.263	1.81388	70.5384
ZL-BrcSur1221 test	(11, D)	104.074	12.8964	58.4852
ZL-BrcSur1221 test	(11, E)	143.984	6.07699	75.0305
ZL-BrcSur1221 test	(11, F)	106.625	15.8879	61.2565
ZL-BrcSur1221 test	(11, G)	151.866	14.8108	83.3384
ZL-BrcSur1221 test	(11, H)	154.322	68.2503	111.286
ZL-BrcSur1221 test	(11, I)			#DIV/0!
ZL-BrcSur1221 test	(11, J)			#DIV/0!
ZL-BrcSur1221 test	(12, A)	129.478	2.24769	65.8628
ZL-BrcSur1221 test	(12, B)			#DIV/0!
ZL-BrcSur1221 test	(12, C)	149.592	12.1079	80.85
ZL-BrcSur1221 test	(12, D)			#DIV/0!
ZL-BrcSur1221 test	(12, E)			#DIV/0!
ZL-BrcSur1221 test	(12, F)			#DIV/0!
ZL-BrcSur1221 test	(12, G)	153.208	26.2084	89.7082
ZL-BrcSur1221 test	(12, H)			#DIV/0!
ZL-BrcSur1221 test	(12, I)			#DIV/0!
ZL-BrcSur1221 test	(12, J)			#DIV/0!
ZL-BrcSur1221 test	(13, A)	125.708	0.951276	63.3296
ZL-BrcSur1221 test	(13, B)	135.041	1.5873	68.3141
ZL-BrcSur1221 test	(13, C)	132.313	3.25271	67.7829
ZL-BrcSur1221 test	(13, D)	151.15	31.0179	91.084
ZL-BrcSur1221 test	(13, E)	142.031	8.75297	75.392
ZL-BrcSur1221 test	(13, F)			#DIV/0!
ZL-BrcSur1221 test	(13, G)	144.626	9.46651	77.0463
ZL-BrcSur1221 test	(13, H)	143.903	17.7347	80.8188
ZL-BrcSur1221 test	(13, I)			#DIV/0!
ZL-BrcSur1221 test	(13, J)			#DIV/0!
