# Supplementary material for: Dietary Palmitic Acid Drives a Palmitoyltransferase ZDHHC15‐YAP Feedback Loop Promoting Tumor Metastasis
Source: Adv Sci (Weinh). 2024 Dec 16;12(6):2409883. doi: 10.1002/advs.202409883 (PMC11809420; doi:10.1002/advs.202409883)
Supplement: Supplementary file 6 — Supporting Information [file ADVS-12-2409883-s007.xls]

## Sheet: Sheet4
site	NO.	Pathology Number	Age	Pathological grade	TNM	P53	Ki-67	ER	PR	CK7	CK20	PAX-8	CA125
A01	37	17-32683	82	Low-grade serous carcinoma	T1aNxM0	1	0.05	1	0	1	0	3	1
A02	56	18-47358	49	Low-grade serous carcinoma	T3bN1M1	1	0.6	1	0	1	0	3	1
A03	3	15-13159	47	High-grade serous carcinoma	T3aN0M0	1	0.6	1	1	1	0	3	1
A04	4	15-16810	55	High-grade serous carcinoma	T1aNxM0	1	0.65	1	0	1	0	3	1
A05	5	15-17198	63	High-grade serous carcinoma	T1aN0M0	1	0.3	0	0	1	0	3	1
A06	10	15-27672	50	High-grade serous carcinoma	T1aN0M0	1	0.6	1	1	1	0	3	1
A07	12	15-30630	70	High-grade serous carcinoma	T3bNxM1	1	0.2	1	1	1	0	3	1
A08	13	16-04624	48	High-grade serous carcinoma	T3bN1M0	0	0.8	1	1	1	0	3	1
A09	14	16-15519	69	High-grade serous carcinoma	T3bNxM1	1	0.7	0	0	1	0	3	1
A10	17	16-22782	62	High-grade serous carcinoma	T3aN0M0	1	0.7	1	0	1	0	3	1
A11	18	16-24270	46	High-grade serous carcinoma	T3aN1M1	1	0.5	1	0	1	0	3	1
A12	19	16-28798	64	High-grade serous carcinoma	T3aN0M0	1	0.55	1	0	1	0	3	1
B01	20	16-33845	59	High-grade serous carcinoma	T1bN0M0	1	0.3	0	0	1	0	3	1
B02	22	17-00855	68	High-grade serous carcinoma	T1aN0M0	1	0.65	1	1	1	0	3	1
B03	23	17-05184	57	High-grade serous carcinoma	T1aNxM0	3	无	3	3	3	3	3	3
B04	24	17-09228	56	High-grade serous carcinoma	T3bN1M1	1	0.75	1	0	1	0	3	1
B05	25	17-13474	54	High-grade serous carcinoma	T3bNxM1	1	0.75	1	1	1	0	3	1
B06	28	17-17656	57	High-grade serous carcinoma	T3bNxM1	1	0.9	1	1	1	0	3	0
B07	29	17-17752	54	High-grade serous carcinoma	T3bN0M1	1	0.5	1	1	1	0	3	1
B08	30	17-19258	46	High-grade serous carcinoma	T3aNxM0	1	0.2	1	1	1	0	3	1
B09	35	17-29990	68	High-grade serous carcinoma	T3cN1M1	1	0.4	1	0	1	0	3	1
B10	36	17-32137	48	High-grade serous carcinoma	T1bNxM0	0	0.4	0	0	1	0	3	3
B11	39	17-36954	53	High-grade serous carcinoma	T3cNxM1	0	0.7	0	0	1	0	3	1
B12	40	17-39178	43	High-grade serous carcinoma	T1bN0M0	0	0.4	0	0	1	0	3	1
C01	42	18-07733	60	High-grade serous carcinoma	T3bNxM1	1	0.5	1	0	1	0	3	1
C02	43	18-11049	61	High-grade serous carcinoma	T3bNxM1	1	0.4	1	0	1	0	3	1
C03	49	18-31473	65	High-grade serous carcinoma	T3aNxM0	1	0.9	1	0	1	0	3	1
C04	52	18-36301	56	High-grade serous carcinoma	T3bNxM0	1	0.8	1	1	1	0	3	1
C05	55	18-40697	55	High-grade serous carcinoma	T3aN1M0	1	0.6	1	1	1	0	3	1
C06	57	19-00042	64	High-grade serous carcinoma	T1aNxM1	1	0.7	1	1	1	0	3	1
C07	61	19-08289	61	High-grade serous carcinoma	T3bNxM1	1	0.6	1	1	0	0	3	1
C08	63	19-12483	52	High-grade serous carcinoma	T3aNxM1	1	0.6	1	1	1	0	3	1
C09	64	19-13065	74	High-grade serous carcinoma	T3bNxM1	1	0.6	1	0	1	0	1	1
C10	66	19-14208	74	High-grade serous carcinoma	T3aNxM0	1	0.6	1	0	1	0	3	1
C11	67	19-15734	45	High-grade serous carcinoma	T1aN0M0	1	0.6	1	1	1	0	3	1
C12	69	19-18067	65	High-grade serous carcinoma	T3bNxM1	1	0.3	1	0	1	0	1	1
D01	70	19-19691	54	High-grade serous carcinoma	T3aNxM0	1	0.75	1	0	1	0	1	1
D02	71	19-21453	52	High-grade serous carcinoma	T1bNxM1	1	0.8	1	1	1	0	1	1
D03	72	19-24910	51	High-grade serous carcinoma	T3bNxM0	1	0.4	1	0	1	0	3	1
D04	73	19-25000	55	High-grade serous carcinoma	T3bN1M1	1	0.6	1	1	1	0	3	1
D05	74	19-27319	40	High-grade serous carcinoma	T3aN0M1	1	0.6	1	1	1	0	3	1
D06	78	19-41166	70	High-grade serous carcinoma	T3aN0M0	1	0.6	1	0	1	0	3	1
D07	79	19-42354	55	High-grade serous carcinoma	T1aN0M0	1	0.3	0	0	1	1	3	1
D08	80	19-43400	74	High-grade serous carcinoma	T1aN0M0	1	0.05	0	0	1	0	1	1
D09	82	19-44306	70	High-grade serous carcinoma	T1aNxM1	1	0.5	1	0	1	0	3	1
D10	84	19-48869	41	High-grade serous carcinoma	T3bN0M0	0	0.6	1	1	1	0	1	1
D11	87	20-05222	61	High-grade serous carcinoma	T3bNxM0	1	0.5	1	1	1	0	0	1
D12	89	20-07104	49	High-grade serous carcinoma	T1aNxM0	1	0.5	1	0	1	0	1	1
E01	90	20-07379	51	High-grade serous carcinoma	T1aN0M0	1	0.5	1	1	1	0	3	0
E02	62	19-11765	72	High-grade serous carcinoma	T1aN0M0	0	0.85	0	0	0	0	3	0
E03	34	17-25409	31	High-grade serous carcinoma	T1aN0M0	1	0.1	0	0	1	0	3	1
E04	41	18-02947	29	High-grade serous carcinoma	T1aN0M0	0	0.3	0	0	1	0	3	3
E05	47	18-22400	32	High-grade serous carcinoma	T1aNxM0	1	0.45	0	0	1	0	3	3
E06	81	19-43685	51	High-grade serous carcinoma	T1aN0M0	0	0.25	1	1	1	0	3	1
E07	91	20-09132	59	High-grade serous carcinoma	T1aN0M0	1	0.15	1	0	1	0	3	1
E08	58	19-06135	59	endometrioid adenocarcinoma	T1aN0M0	1	0.8	1	0	1	0	3	1
E09	59	19-06137	60	endometrioid adenocarcinoma	T1aN0M0	1	0.05	1	1	1	0	3	1
E10	60	19-07260	56	endometrioid adenocarcinoma	T3bNxM1	0	0.4	1	1	1	0	1	1
E11	65	19-13133	40	endometrioid adenocarcinoma	T1aN0M0	1	0.85	1	1	1	0	1	1
E12	68	19-17284	59	endometrioid adenocarcinoma	T1aN0M0	1	0.3	1	1	1	0	1	1
F01	85	20-02530	74	endometrioid adenocarcinoma	T1aN0M0	0	0.6	1	1	1	0	1	1
F02	88	20-06361	54	endometrioid adenocarcinoma	T1aN0M0	1	0.1	1	1	1	0	0	1
F03	6	15-19479	58	endometrioid adenocarcinoma1	T1aNxM0	1	0.5	1	1	1	0	3	1
F04	46	18-19423	61	endometrioid adenocarcinoma1	T1aNxM0	1	0.2	1	1	1	0	0	1
F05	2	15-07607	64	endometrioid adenocarcinoma2	T1aNxM0	1	0.3	1	1	1	0	3	1
F06	8	15-24999	58	endometrioid adenocarcinoma2	T1bN0M0	1	0.7	1	1	1	0	3	1
F07	15	16-19804	68	endometrioid adenocarcinoma2	T1aN0M0	1	0.3	1	1	1	0	3	1
F08	33	17-23852	62	endometrioid adenocarcinoma2	T1aN0M0	1	0.4	1	1	1	0	3	1
F09	7	15-21957	53	endometrioid adenocarcinoma3	T1aNxM0	1	0.8	1	0	1	0	3	1
F10	9	15-25459	56	Clear cell carcinoma	T1aN0M0	1	0.75	0	0	1	0	3	1
F11	11	15-30295	57	Clear cell carcinoma	T1aN0M0	1	0.7	0	0	1	0	3	1
F12	16	16-20987	42	Clear cell carcinoma	T1aN0M0	0	0.5	0	0	1	0	3	1
G01	21	16-33937	46	Clear cell carcinoma	T1aN0M0	1	0.3	0	0	1	0	3	1
G02	38	17-36951	46	Clear cell carcinoma	T3bN0M1	1	0.3	0	0	1	0	3	0
G03	45	18-16159	67	Clear cell carcinoma	T3bNxM1	1	0.3	1	0	1	0	3	1
G04	53	18-36354	50	Clear cell carcinoma	T3aNxM0	0	0.8	0	0	1	0	3	1
G05	76	19-36217	53	Clear cell carcinoma	T3bN0M0	1	0.4	0	0	1	0	3	1
G06	86	20-03215	54	Clear cell carcinoma	T1aN0M0	0	0.65	0	0	1	0	0	1
G07	32	17-22802	42	endometrioid adenocarcinoma	T1aNxM0	3	无	3	3	3	3	3	3
G08	48	18-24680	47	endometrioid adenocarcinoma	T1aNxM0	0	0.3	0	0	1	0	3	0
G09	77	19-38009	40	endometrioid adenocarcinoma	T1aNxM0	1	0.6	0	0	0	0	3	0
G10	1	15-00192	63	endometrioid adenocarcinoma	T1aNxM0	1	0.9	0	0	1	0	3	0
G11	27	17-16740	58	endometrioid adenocarcinoma	T1aN0M0	1	0.5	0	0	1	0	3	3
G12	44	18-11056	60	endometrioid adenocarcinoma	T3cNxM1	1	0.5	0	0	1	0	0	1
H01	83	19-47983	54	endometrioid adenocarcinoma	T1aN0M0	0	0.7	1	0	1	0	0	1
H02	26	17-15743	54	endometrioid adenocarcinoma	T1aNxM0	1	0.7	0	0	0	1	3	0
H03	31	17-20718	51	endometrioid adenocarcinoma	T1aNxM0	1	0.85	0	0	1	0	3	0
H04	50	18-31966	46	endometrioid adenocarcinoma	T1aNxM0	1	0.4	0	0	0	1	3	0
H05	1	17-03311	69	Low-grade serous carcinoma
H06	2	17-04291	60	Low-grade serous carcinoma
H07	3	17-06016	60	Low-grade serous carcinoma
H08	4	17-07518	63	Low-grade serous carcinoma
H09	5	17-08307	71	Low-grade serous carcinoma
H10	6	17-09624	59	Low-grade serous carcinoma
H11	7	17-10418	63	Low-grade serous carcinoma
H12	8	17-11144	60	Low-grade serous carcinoma

## Sheet: IHC-Score-zdhhc15
Study level 2	Name	Total Nuclei (#)	1+ number	2+ number	3+ number	1+ positive(%)	2+ positive(%)	3+ positive(%)	H-Score [0-300]
ZL-OVA961	A01	2103	1118	15	0	53.1621	0.713267	0	25.2987
ZL-OVA961	A02	4888	2590	19	0	52.9869	0.388707	0	22.8773
ZL-OVA961	A03	5413	3719	76	0	68.705	1.40403	0	67.4508
ZL-OVA961	A04	1511	764	7	0	50.5625	0.463269	0	51.2854
ZL-OVA961	A05	4542	2192	186	2	48.2607	4.09511	0.0440335	55.7726
ZL-OVA961	A06	3685	1116	16	0	30.2849	0.434193	0	30.6706
ZL-OVA961	A07	9790	5017	260	0	51.2462	2.65577	0	57.3366
ZL-OVA961	A08	6216	3241	12	0	52.1396	0.19305	0	50.8092
ZL-OVA961	A09	12850	6705	290	0	52.179	2.25681	0	58.3734
ZL-OVA961	A10	10379	6114	72	0	58.9074	0.693708	0	61.4493
ZL-OVA961	A11	3433	1466	55	0	42.7032	1.6021	0	46.4623
ZL-OVA961	A12	14906	3918	22	0	26.2847	0.147592	0	24.2695
ZL-OVA961	B01	4061	1249	45	0	30.756	1.1081	0	32.7144
ZL-OVA961	B02	10666	4244	9	0	39.79	0.0843803	0	38.7314
ZL-OVA961	B03	6439	2172	194	20	33.7319	3.01289	0.310607	41.1626
ZL-OVA961	B04	15865	4456	32	0	28.087	0.201702	0	27.206
ZL-OVA961	B05	3711	1190	5	0	32.0668	0.134735	0	32.2494
ZL-OVA961	B06	8130	4133	64	0	50.8364	0.787208	0	50.4678
ZL-OVA961	B07	3930	2002	5	0	50.9415	0.127226	0	51.6692
ZL-OVA961	B08	8800	3665	28	0	41.6477	0.318182	0	42.0072
ZL-OVA961	B09	13315	8975	378	4	67.4052	2.8389	0.0300413	72.5195
ZL-OVA961	B10	7494	4220	39	0	56.3117	0.520416	0	55.9271
ZL-OVA961	B11	10702	7881	668	5	73.6404	6.24182	0.0467202	87.532
ZL-OVA961	B12	7346	4585	111	1	62.4149	1.51103	0.0136129	63.6664
ZL-OVA961	C01	1791	747	7	0	41.7085	0.390843	0	42.1607
ZL-OVA961	C02	4960	2225	44	0	44.8589	0.887097	0	45.5046
ZL-OVA961	C03	9335	3722	11	0	39.8715	0.117836	0	37.7077
ZL-OVA961	C04	10487	3991	7	0	38.0566	0.0667493	0	35.8261
ZL-OVA961	C05	448	191	1	0	42.6339	0.223214	0	42.8889
ZL-OVA961	C06	9699	3286	23	0	33.8798	0.237138	0	32.057
ZL-OVA961	C07	9275	3789	26	0	40.8518	0.280323	0	40.6154
ZL-OVA961	C08	20416	3728	176	1	18.2602	0.862069	0.00489812	18.2832
ZL-OVA961	C09	6065	3109	25	2	51.2613	0.412201	0.0329761	49.5771
ZL-OVA961	C10	15440	7659	11	0	49.6049	0.0712435	0	50.703
ZL-OVA961	C11	8037	6006	8	0	74.7294	0.0995396	0	71.5882
ZL-OVA961	C12	5928	2279	9	0	38.4447	0.151822	0	38.0046
ZL-OVA961	D01	3732	225	1	0	6.02894	0.0267953	0	5.88388
ZL-OVA961	D02	4371	1466	16	0	33.5392	0.366049	0	32.139
ZL-OVA961	D03	7666	3203	200	3	41.7819	2.60892	0.0391338	47.327
ZL-OVA961	D04	8301	4241	53	1	51.0902	0.638477	0.0120467	52.127
ZL-OVA961	D05	10539	4100	30	0	38.9031	0.284657	0	37.3899
ZL-OVA961	D06	17990	5009	59	0	27.8432	0.32796	0	25.7212
ZL-OVA961	D07	10845	2624	22	0	24.1955	0.202858	0	23.9283
ZL-OVA961	D08	5859	1940	24	0	33.1115	0.409626	0	32.8541
ZL-OVA961	D09	18088	10484	433	2	57.9611	2.39385	0.0110571	61.344
ZL-OVA961	D10	11521	4794	182	0	41.611	1.57972	0	43.156
ZL-OVA961	D11	12496	8020	363	0	64.1805	2.90493	0	72.1022
ZL-OVA961	D12	14428	6745	875	6	46.7494	6.0646	0.0415858	61.2402
ZL-OVA961	E01	3046	1932	49	0	63.4274	1.60867	0	65.2943
ZL-OVA961	E02	1344	600	4	0	44.6429	0.297619	0	43.029
ZL-OVA961	E03	2804	580	25	0	20.6847	0.891583	0	21.7918
ZL-OVA961	E04	3668	1205	0	0	32.8517	0	0	32.202
ZL-OVA961	E05	4341	1386	35	0	31.9281	0.806266	0	33.4328
ZL-OVA961	E06	1204	336	14	0	27.907	1.16279	0	29.6659
ZL-OVA961	E07	2710	1401	35	0	51.6974	1.29151	0	52.9708
ZL-OVA961	E08	16375	11684	88	0	71.3527	0.537405	0	72.9891
ZL-OVA961	E09	5356	2261	54	0	42.2143	1.00822	0	42.9712
ZL-OVA961	E10	4034	2186	15	0	54.1894	0.371839	0	53.0397
ZL-OVA961	E11	13031	2362	39	0	18.126	0.299286	0	16.5435
ZL-OVA961	E12	8174	5675	276	3	69.4275	3.37656	0.0367017	77.9792
ZL-OVA961	F01	2420	416	3	0	17.1901	0.123967	0	17.0161
ZL-OVA961	F02	4336	623	2	0	14.3681	0.0461255	0	13.9426
ZL-OVA961	F03	4995	1363	36	0	27.2873	0.720721	0	28.248
ZL-OVA961	F04	9795	5881	577	4	60.0408	5.89076	0.0408372	71.1818
ZL-OVA961	F05	16603	4544	33	0	27.3685	0.198759	0	25.5699
ZL-OVA961	F06	11551	5333	24	0	46.1692	0.207774	0	45.1691
ZL-OVA961	F07	6981	2055	3	0	29.437	0.0429738	0	27.1792
ZL-OVA961	F08	10380	2006	17	0	19.3256	0.163776	0	19.3622
ZL-OVA961	F09	7983	4728	40	0	59.2259	0.501065	0	52.8584
ZL-OVA961	F10	6564	2429	16	0	37.0049	0.243754	0	35.2832
ZL-OVA961	F11	3742	2050	63	1	54.7835	1.68359	0.0267237	55.7004
ZL-OVA961	F12	1767	789	74	0	44.652	4.18789	0	53.4512
ZL-OVA961	G01	3949	929	0	0	23.5249	0	0	20.7274
ZL-OVA961	G02	2751	1158	27	1	42.0938	0.981461	0.0363504	42.6316
ZL-OVA961	G03	7989	2264	25	1	28.339	0.31293	0.0125172	28.4714
ZL-OVA961	G04	6688	1706	4	0	25.5084	0.0598086	0	23.6577
ZL-OVA961	G05	4317	1491	4	0	34.5379	0.0926569	0	33.5422
ZL-OVA961	G06	4678	1417	14	0	30.2907	0.299273	0	29.1978
ZL-OVA961	G07	2985	1262	2	0	42.2781	0.0670017	0	40.7729
ZL-OVA961	G08	5081	1345	7	0	26.4712	0.137768	0	25.4399
ZL-OVA961	G09	13487	6321	7	0	46.8674	0.0519018	0	46.0727
ZL-OVA961	G10	4753	2855	26	0	60.0673	0.547023	0	58.8342
ZL-OVA961	G11	1607	400	4	0	24.8911	0.248911	0	24.5931
ZL-OVA961	G12	886	81	1	0	9.14221	0.112867	0	8.99242
ZL-OVA961	H01	10840	1812	22	0	16.7159	0.202952	0	16.1013
ZL-OVA961	H02	5946	303	0	0	5.09586	0	0	4.80876
ZL-OVA961	H03	21845	243	0	0	1.11238	0	0	1.02896
ZL-OVA961	H04	8342	1233	8	0	14.7806	0.0959003	0	13.7889
ZL-OVA961	H05	20092	50	0	0	0.248855	0	0	0.241499
ZL-OVA961	H06	616	24	0	0	3.8961	0	0	3.84
ZL-OVA961	H07	166	10	0	0	6.0241	0	0	5.78035
ZL-OVA961	H08	3130	145	0	0	4.63259	0	0	4.51292
ZL-OVA961	H09	1328	44	0	0	3.31325	0	0	3.20934
ZL-OVA961	H10	3450	75	0	0	2.17391	0	0	2.05536
ZL-OVA961	H11	569	27	1	0	4.74517	0.175747	0	4.96575
ZL-OVA961	H12	1848	20	0	0	1.08225	0	0	1.05708

## Sheet: IHC-score-YAP
Study level 2	Name	Total Nuclei (#)	1+ number	2+ number	3+ number	1+ positive(%)	2+ positive(%)	3+ positive(%)	H-Score [0-300]
ZL-OVA961 test	A01	0	0	0	0	NA	NA	NA	NA
ZL-OVA961 test	A02	0	0	0	0	NA	NA	NA	NA
ZL-OVA961 test	A03	0	0	0	0	NA	NA	NA	NA
ZL-OVA961 test	A04	0	0	0	0	NA	NA	NA	NA
ZL-OVA961 test	A05	1290	527	12	0	40.8527	0.930233	0	42.8127
ZL-OVA961 test	A06	8461	2123	23	0	25.0916	0.271835	0	23.1632
ZL-OVA961 test	A07	9087	466	11	0	5.12821	0.121052	0	5.11799
ZL-OVA961 test	A08	193	18	0	0	9.32642	0	0	8.867
ZL-OVA961 test	A09	732	11	0	0	1.50273	0	0	1.37328
ZL-OVA961 test	A10	7994	11	0	0	0.137603	0	0	0.13343
ZL-OVA961 test	A11	3590	96	0	0	2.67409	0	0	2.57235
ZL-OVA961 test	A12	20266	78	4	0	0.384881	0.0197375	0	0.348913
ZL-OVA961 test	B01	5176	95	0	0	1.83539	0	0	1.74632
ZL-OVA961 test	B02	10918	151	0	0	1.38304	0	0	1.32062
ZL-OVA961 test	B03	4165	407	23	2	9.77191	0.552221	0.0480192	10.7193
ZL-OVA961 test	B04	14505	1233	0	0	8.50052	0	0	8.05672
ZL-OVA961 test	B05	3899	523	0	0	13.4137	0	0	13.3316
ZL-OVA961 test	B06	12978	1347	1	0	10.3791	0.00770535	0	9.46069
ZL-OVA961 test	B07	7460	395	6	0	5.29491	0.080429	0	5.38289
ZL-OVA961 test	B08	9471	537	0	0	5.66994	0	0	5.21764
ZL-OVA961 test	B09	20641	5918	2	0	28.6711	0.00968945	0	27.3673
ZL-OVA961 test	B10	13372	3133	0	0	23.4296	0	0	22.0945
ZL-OVA961 test	B11	22468	10506	4	0	46.7598	0.0178031	0	45.7528
ZL-OVA961 test	B12	13169	845	0	0	6.41658	0	0	6.13341
ZL-OVA961 test	C01	3621	590	0	0	16.2938	0	0	16.1423
ZL-OVA961 test	C02	9720	3489	47	0	35.8951	0.483539	0	35.528
ZL-OVA961 test	C03	13164	4612	0	0	35.0349	0	0	32.9853
ZL-OVA961 test	C04	12295	4942	13	0	40.1952	0.105734	0	38.145
ZL-OVA961 test	C05	1260	577	1	0	45.7937	0.0793651	0	45.4118
ZL-OVA961 test	C06	16340	1876	0	0	11.481	0	0	10.566
ZL-OVA961 test	C07	11301	2599	3	0	22.998	0.0265463	0	22.4588
ZL-OVA961 test	C08	21542	1031	23	0	4.786	0.106768	0	4.52806
ZL-OVA961 test	C09	6634	1818	0	0	27.4043	0	0	26.7944
ZL-OVA961 test	C10	22884	5623	3	0	24.5718	0.0131096	0	24.3891
ZL-OVA961 test	C11	12368	6074	0	0	49.1106	0	0	46.9397
ZL-OVA961 test	C12	7546	367	0	0	4.8635	0	0	4.68291
ZL-OVA961 test	D01	6282	298	0	0	4.74371	0	0	4.32448
ZL-OVA961 test	D02	13117	7821	99	0	59.6249	0.754746	0	58.2776
ZL-OVA961 test	D03	8778	3975	228	1	45.2837	2.5974	0.0113921	51.2187
ZL-OVA961 test	D04	10108	4158	40	0	41.1357	0.395726	0	41.5653
ZL-OVA961 test	D05	14216	5805	21	0	40.8343	0.147721	0	38.9566
ZL-OVA961 test	D06	20340	2254	5	0	11.0816	0.0245821	0	10.0542
ZL-OVA961 test	D07	11704	1788	14	0	15.2768	0.119617	0	14.9428
ZL-OVA961 test	D08	6568	1925	16	0	29.3088	0.243605	0	29.0442
ZL-OVA961 test	D09	19310	7751	9	0	40.1398	0.046608	0	38.0442
ZL-OVA961 test	D10	8981	1682	3	0	18.7284	0.0334039	0	17.0076
ZL-OVA961 test	D11	15590	8720	230	0	55.9333	1.4753	0	61.4952
ZL-OVA961 test	D12	14135	3739	61	0	26.4521	0.431553	0	27.2304
ZL-OVA961 test	E01	11119	8637	525	4	77.6778	4.72165	0.0359745	86.39
ZL-OVA961 test	E02	3367	2020	101	0	59.9941	2.9997	0	64.127
ZL-OVA961 test	E03	4053	788	77	2	19.4424	1.89983	0.0493462	22.6523
ZL-OVA961 test	E04	5550	2771	27	0	49.9279	0.486486	0	49.9646
ZL-OVA961 test	E05	2487	1022	19	0	41.0937	0.763973	0	43.1772
ZL-OVA961 test	E06	1844	136	0	0	7.37527	0	0	7.28832
ZL-OVA961 test	E07	4956	3393	130	0	68.4625	2.62308	0	74.4902
ZL-OVA961 test	E08	26724	17486	23	0	65.4318	0.086065	0	65.8504
ZL-OVA961 test	E09	10436	3337	33	0	31.9759	0.316213	0	31.2891
ZL-OVA961 test	E10	9098	4316	11	0	47.439	0.120906	0	47.3684
ZL-OVA961 test	E11	13771	145	0	0	1.05294	0	0	0.895781
ZL-OVA961 test	E12	16406	8578	115	0	52.2857	0.700963	0	54.3939
ZL-OVA961 test	F01	3264	1030	2	0	31.5564	0.0612745	0	31.0417
ZL-OVA961 test	F02	10874	6174	19	0	56.7776	0.174729	0	55.8683
ZL-OVA961 test	F03	6301	3070	39	0	48.7224	0.618949	0	49.7236
ZL-OVA961 test	F04	11663	7567	615	1	64.8804	5.27309	0.00857412	76.7286
ZL-OVA961 test	F05	18734	4294	13	0	22.9209	0.0693925	0	21.5107
ZL-OVA961 test	F06	14589	5946	40	1	40.7567	0.274179	0.00685448	40.7723
ZL-OVA961 test	F07	9585	1213	11	4	12.6552	0.114763	0.0417319	12.6112
ZL-OVA961 test	F08	12679	1482	32	0	11.6886	0.252386	0	11.3094
ZL-OVA961 test	F09	11023	6819	8	0	61.8616	0.0725755	0	56.399
ZL-OVA961 test	F10	9976	3183	11	0	31.9066	0.110265	0	31.3631
ZL-OVA961 test	F11	11167	5499	44	0	49.2433	0.394018	0	46.9891
ZL-OVA961 test	F12	4775	1843	34	0	38.5969	0.712042	0	39.9624
ZL-OVA961 test	G01	8251	5297	9	0	64.1983	0.109078	0	60.9588
ZL-OVA961 test	G02	3762	2598	395	1	69.059	10.4997	0.0265816	88.0093
ZL-OVA961 test	G03	9488	5804	59	0	61.172	0.621838	0	62.5277
ZL-OVA961 test	G04	7569	3193	1	0	42.1852	0.0132118	0	39.5127
ZL-OVA961 test	G05	5836	3145	72	8	53.8897	1.23372	0.13708	57.2095
ZL-OVA961 test	G06	6560	2129	68	1	32.4543	1.03659	0.0152439	33.6598
ZL-OVA961 test	G07	7466	5776	18	0	77.3641	0.241093	0	77.9716
ZL-OVA961 test	G08	4863	3110	143	0	63.9523	2.94057	0	65.3646
ZL-OVA961 test	G09	17662	13088	24	0	74.1026	0.135885	0	75.1444
ZL-OVA961 test	G10	6386	4015	10	0	62.8719	0.156593	0	62.0292
ZL-OVA961 test	G11	3063	78	0	0	2.54652	0	0	2.47383
ZL-OVA961 test	G12	2644	134	0	0	5.06808	0	0	4.941
ZL-OVA961 test	H01	11919	7368	452	10	61.8173	3.79226	0.0838997	67.3481
ZL-OVA961 test	H02	8825	4778	104	0	54.1416	1.17847	0	54.4383
ZL-OVA961 test	H03	21508	3933	131	0	18.2862	0.609076	0	19.143
ZL-OVA961 test	H04	5738	3242	88	3	56.5005	1.53364	0.052283	59.6
ZL-OVA961 test	H05	9396	6947	25	0	73.9357	0.266071	0	78.6976
ZL-OVA961 test	H06	797	360	12	0	45.1694	1.50565	0	48.4237
ZL-OVA961 test	H07	313	95	1	0	30.3514	0.319489	0	30.5994
ZL-OVA961 test	H08	2315	1139	1	0	49.2009	0.0431965	0	48.6153
ZL-OVA961 test	H09	1025	352	0	0	34.3415	0	0	33.8136
ZL-OVA961 test	H10	3593	1032	1	0	28.7225	0.0278319	0	28.2128
ZL-OVA961 test	H11	547	79	0	0	14.4424	0	0	14.2599
ZL-OVA961 test	H12	970	157	2	0	16.1856	0.206186	0	16.5128
