# Supplementary material for: Dietary Palmitic Acid Drives a Palmitoyltransferase ZDHHC15‐YAP Feedback Loop Promoting Tumor Metastasis
Source: Adv Sci (Weinh). 2024 Dec 16;12(6):2409883. doi: 10.1002/advs.202409883 (PMC11809420; doi:10.1002/advs.202409883)
Supplement: Supplementary file 7 — Supporting Information [file ADVS-12-2409883-s005.xls]

## Sheet: sheet1
			Table S6：The identified ZDHHC15-associated proteins
Protein IDs	Protein names	Gene names	Fasta headers	Mol. weight [kDa]	Score	LFQ intensity V5-vector	LFQ intensity V5-ZDHHC15	FC(V5-ZDHHC15/V5-Vect0r)
Q96MV8	Palmitoyltransferase ZDHHC15	ZDHHC15	sp|Q96MV8|ZDH15_HUMAN Palmitoyltransferase ZDHHC15 OS=Homo sapiens OX=9606 GN=ZDHHC15 PE=1 SV=1	39.33	100.39	0	58029000	#DIV/0!
P09874	Poly [ADP-ribose] polymerase 1	PARP1	sp|P09874|PARP1_HUMAN Poly [ADP-ribose] polymerase 1 OS=Homo sapiens OX=9606 GN=PARP1 PE=1 SV=4	113.08	88.368	286060000	105570000	0.369048
Q16643	Drebrin	DBN1	sp|Q16643|DREB_HUMAN Drebrin OS=Homo sapiens OX=9606 GN=DBN1 PE=1 SV=4	71.428	58.003	0	125270000	#DIV/0!
P17987	T-complex protein 1 subunit alpha	TCP1	sp|P17987|TCPA_HUMAN T-complex protein 1 subunit alpha OS=Homo sapiens OX=9606 GN=TCP1 PE=1 SV=1	60.343	52.85	0	113580000	#DIV/0!
Q4VCS5	Angiomotin	AMOT	sp|Q4VCS5|AMOT_HUMAN Angiomotin OS=Homo sapiens OX=9606 GN=AMOT PE=1 SV=1	118.08	50.237	0	66190000	#DIV/0!
A0A2R8Y6G6	Alpha-enolase	ENO1	tr|A0A2R8Y6G6|A0A2R8Y6G6_HUMAN 2-phospho-D-glycerate hydro-lyase OS=Homo sapiens OX=9606 GN=ENO1 PE=1 SV=1	47.327	43.994	213580000	83170000	0.389409
P23246	Splicing factor, proline- and glutamine-rich	SFPQ	sp|P23246|SFPQ_HUMAN Splicing factor, proline- and glutamine-rich OS=Homo sapiens OX=9606 GN=SFPQ PE=1 SV=2	76.149	43.002	94347000	194130000	2.05762
K7EK06	Phenylalanine--tRNA ligase alpha subunit	FARSA	tr|K7EK06|K7EK06_HUMAN Phenylalanine--tRNA ligase alpha subunit (Fragment) OS=Homo sapiens OX=9606 GN=FARSA PE=1 SV=8	18.389	38.461	0	16052000	#DIV/0!
A0A7I2V433	Nucleophosmin	NPM1	tr|A0A7I2V433|A0A7I2V433_HUMAN Nucleophosmin OS=Homo sapiens OX=9606 GN=NPM1 PE=4 SV=1	16.984	37.484	0	112510000	#DIV/0!
P60709	Actin, cytoplasmic 1	ACTB	sp|P60709|ACTB_HUMAN Actin, cytoplasmic 1 OS=Homo sapiens OX=9606 GN=ACTB PE=1 SV=1	41.736	35.435	0	60254000	#DIV/0!
P26373	60S ribosomal protein L13	RPL13	sp|P26373|RL13_HUMAN 60S ribosomal protein L13 OS=Homo sapiens OX=9606 GN=RPL13 PE=1 SV=4	24.261	35.268	215160000	448710000	2.08547
M0R3D6	60S ribosomal protein L18a	RPL18A	tr|M0R3D6|M0R3D6_HUMAN 60S ribosomal protein L18a (Fragment) OS=Homo sapiens OX=9606 GN=RPL18A PE=1 SV=1	16.714	33.433	0	804610000	#DIV/0!
Q5T7N0	60S ribosomal protein L5	RPL5	tr|Q5T7N0|Q5T7N0_HUMAN 60S ribosomal protein L5 (Fragment) OS=Homo sapiens OX=9606 GN=RPL5 PE=1 SV=2	14.114	33.046	254790000	111290000	0.436791
Q99832	T-complex protein 1 subunit eta	CCT7	sp|Q99832|TCPH_HUMAN T-complex protein 1 subunit eta OS=Homo sapiens OX=9606 GN=CCT7 PE=1 SV=2	59.366	30.574	0	53385000	#DIV/0!
P01024	Complement C3	C3	sp|P01024|CO3_HUMAN Complement C3 OS=Homo sapiens OX=9606 GN=C3 PE=1 SV=2	187.15	30.551	173520000	63884000	0.368165
A0A0U1RRM4	Polypyrimidine tract-binding protein 1	PTBP1	tr|A0A0U1RRM4|A0A0U1RRM4_HUMAN Polypyrimidine tract-binding protein 1 OS=Homo sapiens OX=9606 GN=PTBP1 PE=1 SV=1	62.463	28.632	0	44469000	#DIV/0!
H0YK49	Electron transfer flavoprotein subunit alpha, mitochondrial	ETFA	tr|H0YK49|H0YK49_HUMAN Electron transfer flavoprotein subunit alpha OS=Homo sapiens OX=9606 GN=ETFA PE=1 SV=1	24.16	28.083	0	10817000	#DIV/0!
M0QZN2	40S ribosomal protein S5	RPS5	tr|M0QZN2|M0QZN2_HUMAN 40S ribosomal protein S5 OS=Homo sapiens OX=9606 GN=RPS5 PE=1 SV=1	14.763	28.009	0	70719000	#DIV/0!
P04843	Dolichyl-diphosphooligosaccharide--protein glycosyltransferase subunit 1	RPN1	sp|P04843|RPN1_HUMAN Dolichyl-diphosphooligosaccharide--protein glycosyltransferase subunit 1 OS=Homo sapiens OX=9606 GN=RPN1 PE=1 SV=1	68.569	25.5	0	35790000	#DIV/0!
Q69YG0	Transmembrane protein 42	TMEM42	sp|Q69YG0|TMM42_HUMAN Transmembrane protein 42 OS=Homo sapiens OX=9606 GN=TMEM42 PE=1 SV=2	25.223	24.704	0	24906000	#DIV/0!
O43707	Alpha-actinin-4	ACTN4	sp|O43707|ACTN4_HUMAN Alpha-actinin-4 OS=Homo sapiens OX=9606 GN=ACTN4 PE=1 SV=2	104.85	24.525	0	25278000	#DIV/0!
A0A0A0MTN0	Cullin-2	CUL2	tr|A0A0A0MTN0|A0A0A0MTN0_HUMAN Cullin-2 OS=Homo sapiens OX=9606 GN=CUL2 PE=1 SV=1	88.505	24.442	0	14840000	#DIV/0!
E7ETK0	40S ribosomal protein S24	RPS24	tr|E7ETK0|E7ETK0_HUMAN 40S ribosomal protein S24 OS=Homo sapiens OX=9606 GN=RPS24 PE=1 SV=1	15.197	23.813	0	102920000	#DIV/0!
A8MX94	Glutathione S-transferase P	GSTP1	tr|A8MX94|A8MX94_HUMAN GST class-pi OS=Homo sapiens OX=9606 GN=GSTP1 PE=1 SV=1	19.48	23.459	0	38606000	#DIV/0!
P40227	T-complex protein 1 subunit zeta	CCT6A	sp|P40227|TCPZ_HUMAN T-complex protein 1 subunit zeta OS=Homo sapiens OX=9606 GN=CCT6A PE=1 SV=3	58.024	21.804	0	46531000	#DIV/0!
A0A7I2YQN9	Ras GTPase-activating protein-binding protein 1	G3BP1	tr|A0A7I2YQN9|A0A7I2YQN9_HUMAN Ras GTPase-activating protein-binding protein 1 OS=Homo sapiens OX=9606 GN=G3BP1 PE=4 SV=1	47.987	21.154	0	50820000	#DIV/0!
P30101	Protein disulfide-isomerase A3	PDIA3	sp|P30101|PDIA3_HUMAN Protein disulfide-isomerase A3 OS=Homo sapiens OX=9606 GN=PDIA3 PE=1 SV=4	56.782	20.411	0	25371000	#DIV/0!
E7EU85	Fragile X mental retardation syndrome-related protein 1	FXR1	tr|E7EU85|E7EU85_HUMAN Fragile X mental retardation syndrome-related protein 1 OS=Homo sapiens OX=9606 GN=FXR1 PE=1 SV=1	50.99	19.221	0	96491000	#DIV/0!
Q3KNW5	Sodium-dependent organic anion transporter	SLC25A3	sp|Q3KNW5|SOAT_HUMAN Sodium-dependent organic anion transporter OS=Homo sapiens OX=9606 GN=SLC10A6 PE=1 SV=2	36.161	18.541	98873000	29129000	0.29461
Q86U42	Polyadenylate-binding protein 2	PABPN1	sp|Q86U42|PABP2_HUMAN Polyadenylate-binding protein 2 OS=Homo sapiens OX=9606 GN=PABPN1 PE=1 SV=3	32.749	17.956	0	18438000	#DIV/0!
B4DDN1	Glutamine--tRNA ligase	QARS	tr|B4DDN1|B4DDN1_HUMAN Glutaminyl-tRNA synthetase OS=Homo sapiens OX=9606 GN=QARS1 PE=1 SV=1	71.738	17.653	0	17654000	#DIV/0!
Q9H2K0	Translation initiation factor IF-3, mitochondrial	MTIF3	sp|Q9H2K0|IF3M_HUMAN Translation initiation factor IF-3, mitochondrial OS=Homo sapiens OX=9606 GN=MTIF3 PE=1 SV=4	35.503	17.463	0	9574600	#DIV/0!
H0YKL9	Annexin	ANXA2	tr|H0YKL9|H0YKL9_HUMAN Annexin (Fragment) OS=Homo sapiens OX=9606 GN=ANXA2 PE=1 SV=1	12.064	17.444	0	11277000	#DIV/0!
P23526	Adenosylhomocysteinase	AHCY	sp|P23526|SAHH_HUMAN Adenosylhomocysteinase OS=Homo sapiens OX=9606 GN=AHCY PE=1 SV=4	47.716	17.225	0	40501000	#DIV/0!
Q8TDT2	Probable G-protein coupled receptor 152	GPR152	sp|Q8TDT2|GP152_HUMAN Probable G-protein coupled receptor 152 OS=Homo sapiens OX=9606 GN=GPR152 PE=1 SV=1	32.528	16.979	0	48373000	#DIV/0!
A0A494C1L1	Lamin-B receptor	LBR	tr|A0A494C1L1|A0A494C1L1_HUMAN 3-beta-hydroxysterol Delta (14)-reductase OS=Homo sapiens OX=9606 GN=LBR PE=1 SV=1	46.925	16.555	0	12939000	#DIV/0!
I3L234	Ribosomal L1 domain-containing protein 1	RSL1D1	tr|I3L234|I3L234_HUMAN Ribosomal L1 domain-containing protein 1 (Fragment) OS=Homo sapiens OX=9606 GN=RSL1D1 PE=1 SV=1	11.628	14.529	1942600000	4950200000	2.54823
B0QZ43	Erlin-2	ERLIN1	tr|B0QZ43|B0QZ43_HUMAN Erlin-1 (Fragment) OS=Homo sapiens OX=9606 GN=ERLIN1 PE=1 SV=1	31.077	14.087	0	35779000	#DIV/0!
A0A7I2V647	Ras GTPase-activating protein-binding protein 2	G3BP2	tr|A0A7I2V647|A0A7I2V647_HUMAN Ras GTPase-activating protein-binding protein 2 OS=Homo sapiens OX=9606 GN=G3BP2 PE=4 SV=1	40.197	14.061	0	19033000	#DIV/0!
Q15393	Splicing factor 3B subunit 3	SF3B3	sp|Q15393|SF3B3_HUMAN Splicing factor 3B subunit 3 OS=Homo sapiens OX=9606 GN=SF3B3 PE=1 SV=4	135.58	13.848	0	25914000	#DIV/0!
P19474	E3 ubiquitin-protein ligase TRIM21	TRIM21	sp|P19474|RO52_HUMAN E3 ubiquitin-protein ligase TRIM21 OS=Homo sapiens OX=9606 GN=TRIM21 PE=1 SV=1	54.169	13.442	0	16217000	#DIV/0!
F8WDD7	Actin-related protein 2/3 complex subunit 4	ARPC4	tr|F8WDD7|F8WDD7_HUMAN Actin-related protein 2/3 complex subunit 4 OS=Homo sapiens OX=9606 GN=ARPC4 PE=3 SV=1	13.057	13.409	0	26833000	#DIV/0!
M0R0Y3	RuvB-like 2	RUVBL2	tr|M0R0Y3|M0R0Y3_HUMAN RuvB-like helicase OS=Homo sapiens OX=9606 GN=RUVBL2 PE=1 SV=1	38.755	13.192	0	21981000	#DIV/0!
P52907	F-actin-capping protein subunit alpha-1	CAPZA1	sp|P52907|CAZA1_HUMAN F-actin-capping protein subunit alpha-1 OS=Homo sapiens OX=9606 GN=CAPZA1 PE=1 SV=3	32.922	13.085	0	40790000	#DIV/0!
P53004	Biliverdin reductase A	BLVRA	sp|P53004|BIEA_HUMAN Biliverdin reductase A OS=Homo sapiens OX=9606 GN=BLVRA PE=1 SV=2	33.428	12.838	0	11670000	#DIV/0!
Q13263	Transcription intermediary factor 1-beta	TRIM28	sp|Q13263|TIF1B_HUMAN Transcription intermediary factor 1-beta OS=Homo sapiens OX=9606 GN=TRIM28 PE=1 SV=5	88.549	12.831	0	14237000	#DIV/0!
P32119	Peroxiredoxin-2	PRDX2	sp|P32119|PRDX2_HUMAN Peroxiredoxin-2 OS=Homo sapiens OX=9606 GN=PRDX2 PE=1 SV=5	21.892	12.677	0	20003000	#DIV/0!
P54136	Arginine--tRNA ligase, cytoplasmic	RARS	sp|P54136|SYRC_HUMAN Arginine--tRNA ligase, cytoplasmic OS=Homo sapiens OX=9606 GN=RARS1 PE=1 SV=2	75.378	12.405	0	30747000	#DIV/0!
H0Y8T4	Matrin-3	MATR3	tr|H0Y8T4|H0Y8T4_HUMAN Matrin-3 (Fragment) OS=Homo sapiens OX=9606 GN=MATR3 PE=1 SV=1	37.675	12.331	0	19405000	#DIV/0!
P22102	Trifunctional purine biosynthetic protein adenosine-3	GART	sp|P22102|PUR2_HUMAN Trifunctional purine biosynthetic protein adenosine-3 OS=Homo sapiens OX=9606 GN=GART PE=1 SV=1	107.77	12.299	0	7500200	#DIV/0!
A0A3B3ISC6	Coatomer subunit alpha	COPA	tr|A0A3B3ISC6|A0A3B3ISC6_HUMAN Coatomer subunit alpha (Fragment) OS=Homo sapiens OX=9606 GN=COPA PE=1 SV=1	114.87	12.166	0	6725900	#DIV/0!
Q14152	Eukaryotic translation initiation factor 3 subunit A	EIF3A	sp|Q14152|EIF3A_HUMAN Eukaryotic translation initiation factor 3 subunit A OS=Homo sapiens OX=9606 GN=EIF3A PE=1 SV=1	166.57	12.105	0	18321000	#DIV/0!
H0YDT6	Eukaryotic translation initiation factor 3 subunit F	EIF3F	tr|H0YDT6|H0YDT6_HUMAN Eukaryotic translation initiation factor 3 subunit F OS=Homo sapiens OX=9606 GN=EIF3F PE=1 SV=2	37.749	12.027	0	14812000	#DIV/0!
A0A0A0MSQ0	Plastin-3	PLS3	tr|A0A0A0MSQ0|A0A0A0MSQ0_HUMAN Plastin-3 OS=Homo sapiens OX=9606 GN=PLS3 PE=1 SV=1	69.334	11.761	0	17485000	#DIV/0!
O43242	26S proteasome non-ATPase regulatory subunit 3	PSMD3	sp|O43242|PSMD3_HUMAN 26S proteasome non-ATPase regulatory subunit 3 OS=Homo sapiens OX=9606 GN=PSMD3 PE=1 SV=2	60.977	11.653	0	5256700	#DIV/0!
H0YDD4	Acetyltransferase component of pyruvate dehydrogenase complex	DLAT	tr|H0YDD4|H0YDD4_HUMAN Acetyltransferase component of pyruvate dehydrogenase complex (Fragment) OS=Homo sapiens OX=9606 GN=DLAT PE=1 SV=1	51.201	11.631	0	22495000	#DIV/0!
P54886	Delta-1-pyrroline-5-carboxylate synthase	ALDH18A1	sp|P54886|P5CS_HUMAN Delta-1-pyrroline-5-carboxylate synthase OS=Homo sapiens OX=9606 GN=ALDH18A1 PE=1 SV=2	87.301	11.552	0	15516000000	#DIV/0!
H7C463	MICOS complex subunit MIC60	IMMT	tr|H7C463|H7C463_HUMAN MICOS complex subunit MIC60 (Fragment) OS=Homo sapiens OX=9606 GN=IMMT PE=1 SV=1	68.064	11.512	0	24555000	#DIV/0!
E5RI99	60S ribosomal protein L30	RPL30	tr|E5RI99|E5RI99_HUMAN 60S ribosomal protein L30 (Fragment) OS=Homo sapiens OX=9606 GN=RPL30 PE=1 SV=1	12.656	11.274	0	14755000	#DIV/0!
P49411	Elongation factor Tu, mitochondrial	TUFM	sp|P49411|EFTU_HUMAN Elongation factor Tu, mitochondrial OS=Homo sapiens OX=9606 GN=TUFM PE=1 SV=3	15.919	11.039	0	55020000	#DIV/0!
Q8WUI4	Histone deacetylase 7	HDAC7	sp|Q8WUI4|HDAC7_HUMAN Histone deacetylase 7 OS=Homo sapiens OX=9606 GN=HDAC7 PE=1 SV=2	170.9	10.881	0	41383000	#DIV/0!
Q07021	Complement component 1 Q subcomponent-binding protein, mitochondrial	C1QBP	sp|Q07021|C1QBP_HUMAN Complement component 1 Q subcomponent-binding protein, mitochondrial OS=Homo sapiens OX=9606 GN=C1QBP PE=1 SV=1	31.362	10.571	0	18890000	#DIV/0!
E9PLA9	Caprin-1	CAPRIN1	tr|E9PLA9|E9PLA9_HUMAN Caprin-1 (Fragment) OS=Homo sapiens OX=9606 GN=CAPRIN1 PE=1 SV=1	20.236	10.372	0	21136000	#DIV/0!
A0A075B7D9	RNA-binding protein FUS	TAF15	tr|A0A075B7D9|A0A075B7D9_HUMAN TATA-binding protein-associated factor 2N OS=Homo sapiens OX=9606 GN=TAF15 PE=1 SV=1	48.839	9.1735	0	30270000	#DIV/0!
X1WI22	GTP-binding protein SAR1b	SAR1A	tr|X1WI22|X1WI22_HUMAN GTP-binding protein SAR1a (Fragment) OS=Homo sapiens OX=9606 GN=SAR1A PE=1 SV=7	5.7567	8.2045	0	9141500	#DIV/0!
O75533	Splicing factor 3B subunit 1	SF3B1	sp|O75533|SF3B1_HUMAN Splicing factor 3B subunit 1 OS=Homo sapiens OX=9606 GN=SF3B1 PE=1 SV=3	145.83	8.0632	0	7432200	#DIV/0!
C9JD32	60S ribosomal protein L23	RPL23	tr|C9JD32|C9JD32_HUMAN 60S ribosomal protein L23 (Fragment) OS=Homo sapiens OX=9606 GN=RPL23 PE=1 SV=1	9.6694	8.0538	0	14646000	#DIV/0!
P00505	Aspartate aminotransferase, mitochondrial	GOT2	sp|P00505|AATM_HUMAN Aspartate aminotransferase, mitochondrial OS=Homo sapiens OX=9606 GN=GOT2 PE=1 SV=3	47.517	7.7036	0	9116000	#DIV/0!
H7C531	26S proteasome non-ATPase regulatory subunit 6	PSMD6	tr|H7C531|H7C531_HUMAN 26S proteasome non-ATPase regulatory subunit 6 (Fragment) OS=Homo sapiens OX=9606 GN=PSMD6 PE=1 SV=1	15.857	7.5182	0	9753500	#DIV/0!
D6RBD7	Eukaryotic translation elongation factor 1 epsilon-1	EEF1E1	tr|D6RBD7|D6RBD7_HUMAN Eukaryotic translation elongation factor 1 epsilon-1 OS=Homo sapiens OX=9606 GN=EEF1E1 PE=1 SV=1	16.686	7.5096	0	10349000	#DIV/0!
P53007	Tricarboxylate transport protein, mitochondrial	SLC25A1	sp|P53007|TXTP_HUMAN Tricarboxylate transport protein, mitochondrial OS=Homo sapiens OX=9606 GN=SLC25A1 PE=1 SV=2	14.012	7.5078	8786600	167720944	19.0883
Q8IX03	PP	WWC1	sp|Q8IX03|KIBRA_HUMAN Protein KIBRA OS=Homo sapiens OX=9606 GN=WWC1 PE=1 SV=1	13.242	7.4162	0	9441700	#DIV/0!
K7EP16	Eukaryotic translation initiation factor 3 subunit G	EIF3G	tr|K7EP16|K7EP16_HUMAN Eukaryotic translation initiation factor 3 subunit G (Fragment) OS=Homo sapiens OX=9606 GN=EIF3G PE=1 SV=1	13.212	7.2152	0	7813300	#DIV/0!
E9PLJ3	Cofilin-2	CFL1	tr|E9PLJ3|E9PLJ3_HUMAN Cofilin, non-muscle isoform (Fragment) OS=Homo sapiens OX=9606 GN=CFL1 PE=1 SV=1	9.0904	7.1758	0	24036000	#DIV/0!
Q13595	Transformer-2 protein homolog alpha	TRA2A	sp|Q13595|TRA2A_HUMAN Transformer-2 protein homolog alpha OS=Homo sapiens OX=9606 GN=TRA2A PE=1 SV=1	32.688	7.0453	0	6817800	#DIV/0!
A0A7I2V3N0	Exportin-1	XPO1	tr|A0A7I2V3N0|A0A7I2V3N0_HUMAN Exportin-1 OS=Homo sapiens OX=9606 GN=XPO1 PE=4 SV=1	85.202	6.925	0	3984100	#DIV/0!
A0A087WX83	Trichohyalin	PDE4DIP	sp|Q8N4Y2|EFC4A_HUMAN EF-hand calcium-binding domain-containing protein 4A OS=Homo sapiens OX=9606 GN=CRACR2B PE=1 SV=3	44.956	6.8926	0	76037000	#DIV/0!
A0A087WYT3	Prostaglandin E synthase 3	PTGES3	tr|A0A087WYT3|A0A087WYT3_HUMAN Prostaglandin E synthase 3 OS=Homo sapiens OX=9606 GN=PTGES3 PE=1 SV=1	19.155	6.8626	0	24129000	#DIV/0!
P01023	Alpha-2-macroglobulin	A2M	sp|P01023|A2MG_HUMAN Alpha-2-macroglobulin OS=Homo sapiens OX=9606 GN=A2M PE=1 SV=3	163.29	6.8561	0	133940000	#DIV/0!
Q5QP22	RNA-binding protein 39	RBM39	tr|Q5QP22|Q5QP22_HUMAN RNA-binding protein 39 (Fragment) OS=Homo sapiens OX=9606 GN=RBM39 PE=1 SV=1	23.132	6.8561	0	7418600	#DIV/0!
A0A0J9YXA4		DEAF1	tr|A0A0J9YXA4|A0A0J9YXA4_HUMAN Deformed epidermal autoregulatory factor 1 homolog (Fragment) OS=Homo sapiens OX=9606 GN=DEAF1 PE=1 SV=1	15.727	6.8292	0	55206000	#DIV/0!
O94808	Glutamine--fructose-6-phosphate aminotransferase [isomerizing] 2	GFPT2	sp|O94808|GFPT2_HUMAN Glutamine--fructose-6-phosphate aminotransferase [isomerizing] 2 OS=Homo sapiens OX=9606 GN=GFPT2 PE=1 SV=3	76.93	6.7904	0	32890000	#DIV/0!
Q15365	Poly(rC)-binding protein 1	PCBP1	sp|Q15365|PCBP1_HUMAN Poly(rC)-binding protein 1 OS=Homo sapiens OX=9606 GN=PCBP1 PE=1 SV=2	37.497	6.7281	0	39313000	#DIV/0!
A0A494C065	Protein PRRC2B	PRRC2B	tr|A0A494C065|A0A494C065_HUMAN Protein PRRC2B (Fragment) OS=Homo sapiens OX=9606 GN=PRRC2B PE=1 SV=1	92.304	6.6845	0	125500000	#DIV/0!
O75688	Protein phosphatase 1B	PPM1B	sp|O75688|PPM1B_HUMAN Protein phosphatase 1B OS=Homo sapiens OX=9606 GN=PPM1B PE=1 SV=1	52.642	6.6519	0	68068000	#DIV/0!
M0R3C7	Symplekin	SYMPK	tr|M0R3C7|M0R3C7_HUMAN Symplekin OS=Homo sapiens OX=9606 GN=SYMPK PE=1 SV=1	74.538	6.6458	0	23938000	#DIV/0!
H3BV41	Cleavage and polyadenylation specificity factor subunit 5	NUDT21	tr|H3BV41|H3BV41_HUMAN Cleavage and polyadenylation-specificity factor subunit 5 (Fragment) OS=Homo sapiens OX=9606 GN=NUDT21 PE=1 SV=1	8.0933	6.6193	0	8953700	#DIV/0!
O14929	Histone acetyltransferase type B catalytic subunit	HAT1	sp|O14929|HAT1_HUMAN Histone acetyltransferase type B catalytic subunit OS=Homo sapiens OX=9606 GN=HAT1 PE=1 SV=1	35.411	6.6132	0	22839000	#DIV/0!
O00425	Insulin-like growth factor 2 mRNA-binding protein 3	IGF2BP3	sp|O00425|IF2B3_HUMAN Insulin-like growth factor 2 mRNA-binding protein 3 OS=Homo sapiens OX=9606 GN=IGF2BP3 PE=1 SV=2	63.704	6.6057	0	7741500	#DIV/0!
H7BZJ3		PDIA3	tr|H7BZJ3|H7BZJ3_HUMAN Protein disulfide-isomerase A3 (Fragment) OS=Homo sapiens OX=9606 GN=PDIA3 PE=1 SV=1	13.519	6.5533	0	12918000	#DIV/0!
F8WCJ1	Eukaryotic translation initiation factor 5A	EIF5A2	tr|F8WCJ1|F8WCJ1_HUMAN Eukaryotic translation initiation factor 5A OS=Homo sapiens OX=9606 GN=EIF5A2 PE=1 SV=1	11.687	6.45	0	6294700	#DIV/0!
H0YFX4	4F2 cell-surface antigen heavy chain	SLC3A2	tr|H0YFX4|H0YFX4_HUMAN 4F2 cell-surface antigen heavy chain (Fragment) OS=Homo sapiens OX=9606 GN=SLC3A2 PE=1 SV=1	13.175	6.4014	0	6459100	#DIV/0!
A0A087WVV1	Proteasome subunit beta type-2	PSMB2	tr|A0A087WVV1|A0A087WVV1_HUMAN Proteasome subunit beta type-2 OS=Homo sapiens OX=9606 GN=PSMB2 PE=1 SV=1	9.557	6.3877	0	5267600	#DIV/0!
Q2NL82	Pre-rRNA-processing protein TSR1 homolog	TSR1	sp|Q2NL82|TSR1_HUMAN Pre-rRNA-processing protein TSR1 homolog OS=Homo sapiens OX=9606 GN=TSR1 PE=1 SV=1	91.809	6.3805	0	22578000	#DIV/0!
Q08945	FACT complex subunit SSRP1	SSRP1	sp|Q08945|SSRP1_HUMAN FACT complex subunit SSRP1 OS=Homo sapiens OX=9606 GN=SSRP1 PE=1 SV=1	81.074	6.3588	0	10094000	#DIV/0!
Q9UBF2	Coatomer subunit gamma-2	COPG2	sp|Q9UBF2|COPG2_HUMAN Coatomer subunit gamma-2 OS=Homo sapiens OX=9606 GN=COPG2 PE=1 SV=1	97.621	6.3169	0	5524100	#DIV/0!
X6RDA4	Paraspeckle component 1	PSPC1	tr|X6RDA4|X6RDA4_HUMAN Paraspeckle component 1 (Fragment) OS=Homo sapiens OX=9606 GN=PSPC1 PE=1 SV=1	27.274	6.3158	0	4121700	#DIV/0!
O60264	SWI/SNF-related matrix-associated actin-dependent regulator of chromatin subfamily A member 5	SMARCA5	sp|O60264|SMCA5_HUMAN SWI/SNF-related matrix-associated actin-dependent regulator of chromatin subfamily A member 5 OS=Homo sapiens OX=9606 GN=SMARCA5 PE=1 SV=1	121.9	6.2887	0	74696000	#DIV/0!
A0A0D9SEM9		DDX39A	tr|A0A0D9SEM9|A0A0D9SEM9_HUMAN ATP-dependent RNA helicase DDX39A (Fragment) OS=Homo sapiens OX=9606 GN=DDX39A PE=1 SV=1	10.925	6.2658	0	281560000	#DIV/0!
Q96QK1	Vacuolar protein sorting-associated protein 35	VPS35	sp|Q96QK1|VPS35_HUMAN Vacuolar protein sorting-associated protein 35 OS=Homo sapiens OX=9606 GN=VPS35 PE=1 SV=2	91.706	6.2393	0	5898300	#DIV/0!
A0A6Q8PGW4	Glycine--tRNA ligase	GARS	tr|A0A6Q8PGW4|A0A6Q8PGW4_HUMAN Diadenosine tetraphosphate synthetase OS=Homo sapiens OX=9606 GN=GARS1 PE=1 SV=1	69.931	6.2263	0	5914600	#DIV/0!
J3KRL2	Lysine--tRNA ligase	KARS	tr|J3KRL2|J3KRL2_HUMAN Lysyl-tRNA synthetase (Fragment) OS=Homo sapiens OX=9606 GN=KARS1 PE=1 SV=1	12.103	6.2151	0	2600600	#DIV/0!
A8MU58	Aminoacyl tRNA synthase complex-interacting multifunctional protein 2	AIMP2	tr|A8MU58|A8MU58_HUMAN Aminoacyl tRNA synthase complex-interacting multifunctional protein 2 OS=Homo sapiens OX=9606 GN=AIMP2 PE=1 SV=2	26.76	6.2056	0	9219300	#DIV/0!
Q9Y295	Developmentally-regulated GTP-binding protein 1	DRG1	sp|Q9Y295|DRG1_HUMAN Developmentally-regulated GTP-binding protein 1 OS=Homo sapiens OX=9606 GN=DRG1 PE=1 SV=1	40.542	6.1878	0	2701200	#DIV/0!
F6UZG9	F-box only protein 18	FBXO18	tr|F6UZG9|F6UZG9_HUMAN DNA helicase OS=Homo sapiens OX=9606 GN=FBH1 PE=1 SV=1	110.91	6.1809	0	70850000	#DIV/0!
E9PP73	Coatomer subunit beta	COPB1	tr|E9PP73|E9PP73_HUMAN Coatomer subunit beta (Fragment) OS=Homo sapiens OX=9606 GN=COPB1 PE=1 SV=8	55.438	6.1797	0	3897700	#DIV/0!
P05109	Protein S100-A8	S100A8	sp|P05109|S10A8_HUMAN Protein S100-A8 OS=Homo sapiens OX=9606 GN=S100A8 PE=1 SV=1	10.834	6.1545	0	6567900	#DIV/0!
E7EX29	14-3-3 protein zeta/delta	YWHAZ	tr|E7EX29|E7EX29_HUMAN 14-3-3 protein zeta/delta (Fragment) OS=Homo sapiens OX=9606 GN=YWHAZ PE=1 SV=1	28.036	6.1221	0	10214000	#DIV/0!
H0Y4Z6	Alpha-1,4 glucan phosphorylase	PYGB	tr|H0Y4Z6|H0Y4Z6_HUMAN Alpha-1,4 glucan phosphorylase (Fragment) OS=Homo sapiens OX=9606 GN=PYGB PE=1 SV=1	27.445	6.113	0	23762000	#DIV/0!
H3BQP1	Ubiquitin carboxyl-terminal hydrolase 10	USP10	tr|H3BQP1|H3BQP1_HUMAN Ubiquitinyl hydrolase 1 (Fragment) OS=Homo sapiens OX=9606 GN=USP10 PE=1 SV=1	12.383	6.0792	0	2067300	#DIV/0!
E9PGX9	Lupus La protein	SSB	tr|E9PGX9|E9PGX9_HUMAN Lupus La protein (Fragment) OS=Homo sapiens OX=9606 GN=SSB PE=1 SV=1	13.909	6.0471	0	3809600	#DIV/0!
Q8IV96	Probable ATP-dependent RNA helicase DDX6	DDX6	tr|Q8IV96|Q8IV96_HUMAN RNA helicase OS=Homo sapiens OX=9606 GN=DDX6 PE=1 SV=1	20.426	6.0311	0	14806000	#DIV/0!
A0A7I2YQI9	26S proteasome non-ATPase regulatory subunit 1	PSMD1	tr|A0A7I2YQI9|A0A7I2YQI9_HUMAN 26S proteasome non-ATPase regulatory subunit 1 OS=Homo sapiens OX=9606 GN=PSMD1 PE=4 SV=1	78.184	6.029	0	3666700	#DIV/0!
D3DPQ2	Protein archease	ZBTB8OS	tr|D3DPQ2|D3DPQ2_HUMAN Protein archease OS=Homo sapiens OX=9606 GN=ZBTB8OS PE=1 SV=1	12.777	6.0258	0	865560000	#DIV/0!
A0A6I8PRV6	F-actin-capping protein subunit beta	CAPZB	tr|A0A6I8PRV6|A0A6I8PRV6_HUMAN F-actin-capping protein subunit beta (Fragment) OS=Homo sapiens OX=9606 GN=CAPZB PE=1 SV=1	6.7564	6.0227	0	9521200	#DIV/0!
A0A2R8Y6L3	40S ribosomal protein S10	RPS10	tr|A0A2R8Y6L3|A0A2R8Y6L3_HUMAN RPS10-NUDT3 readthrough (Fragment) OS=Homo sapiens OX=9606 GN=RPS10-NUDT3 PE=3 SV=1	14.294	5.9976	0	27729000	#DIV/0!
E9PGB1	C-terminal-binding protein 1	CTBP1	tr|E9PGB1|E9PGB1_HUMAN C-terminal-binding protein 1 (Fragment) OS=Homo sapiens OX=9606 GN=CTBP1 PE=1 SV=1	15.917	5.9976	0	22287000	#DIV/0!
H0YL11	Isocitrate dehydrogenase [NADP], mitochondrial	IDH2	tr|H0YL11|H0YL11_HUMAN IDP OS=Homo sapiens OX=9606 GN=IDH2 PE=1 SV=1	35.33	5.9742	0	18592000	#DIV/0!
Q9NQH7	Probable Xaa-Pro aminopeptidase 3	XPNPEP3	sp|Q9NQH7|XPP3_HUMAN Xaa-Pro aminopeptidase 3 OS=Homo sapiens OX=9606 GN=XPNPEP3 PE=1 SV=1	57.033	5.9632	0	13587000	#DIV/0!
A0A075B6E2	40S ribosomal protein S19	RPS19	tr|A0A075B6E2|A0A075B6E2_HUMAN 40S ribosomal protein S19 OS=Homo sapiens OX=9606 GN=RPS19 PE=1 SV=1	7.8309	5.9615	0	7529000	#DIV/0!
E5RHS5	Eukaryotic translation initiation factor 3 subunit E	EIF3E	tr|E5RHS5|E5RHS5_HUMAN Eukaryotic translation initiation factor 3 subunit E OS=Homo sapiens OX=9606 GN=EIF3E PE=1 SV=2	37.114	5.9558	0	5266900	#DIV/0!
H0YBR2	Epithelial splicing regulatory protein 1	ESRP1	tr|H0YBR2|H0YBR2_HUMAN Epithelial-splicing regulatory protein 1 (Fragment) OS=Homo sapiens OX=9606 GN=ESRP1 PE=1 SV=1	56.035	5.9487	0	478890000	#DIV/0!
P27348	14-3-3 protein theta	YWHAQ	sp|P27348|1433T_HUMAN 14-3-3 protein theta OS=Homo sapiens OX=9606 GN=YWHAQ PE=1 SV=1	27.764	5.948	0	6040000	#DIV/0!
K7EMA7	60S ribosomal protein L23a	RPL23A	tr|K7EMA7|K7EMA7_HUMAN 60S ribosomal protein L23a OS=Homo sapiens OX=9606 GN=RPL23A PE=1 SV=1	7.9232	5.9116	0	110350000	#DIV/0!
A0A7I2V538	Aconitate hydratase, mitochondrial	ACO2	tr|A0A7I2V538|A0A7I2V538_HUMAN Aconitate hydratase, mitochondrial OS=Homo sapiens OX=9606 GN=ACO2 PE=4 SV=1	52.861	5.882	0	9991400	#DIV/0!
H7C2Y1	E3 ubiquitin-protein ligase TRIP12	TRIP12	tr|H7C2Y1|H7C2Y1_HUMAN E3 ubiquitin-protein ligase TRIP12 (Fragment) OS=Homo sapiens OX=9606 GN=TRIP12 PE=1 SV=1	21.496	5.8419	0	12425000	#DIV/0!
B3KY94	CDP-diacylglycerol--inositol 3-phosphatidyltransferase	CDIPT	tr|B3KY94|B3KY94_HUMAN CDP-diacylglycerol--inositol 3-phosphatidyltransferase OS=Homo sapiens OX=9606 GN=CDIPT PE=1 SV=1	25.946	5.8061	0	1295300	#DIV/0!
R4GMT0	Alpha-centractin	ACTR1A	tr|R4GMT0|R4GMT0_HUMAN Alpha-centractin OS=Homo sapiens OX=9606 GN=ACTR1A PE=1 SV=1	37.433	5.8033	0	2934500	#DIV/0!
D6RH20	28S ribosomal protein S27, mitochondrial	MRPS27	tr|D6RH20|D6RH20_HUMAN 28S ribosomal protein S27, mitochondrial (Fragment) OS=Homo sapiens OX=9606 GN=MRPS27 PE=1 SV=1	34.458	5.8005	0	8000900	#DIV/0!
F8VXD2	Cyclin-dependent-like kinase 5	CDK4	tr|F8VXD2|F8VXD2_HUMAN Cyclin-dependent kinase 4 (Fragment) OS=Homo sapiens OX=9606 GN=CDK4 PE=1 SV=1	14.9	5.7897	0	17087000	#DIV/0!
P61026	Ras-related protein Rab-10	RAB10	sp|P61026|RAB10_HUMAN Ras-related protein Rab-10 OS=Homo sapiens OX=9606 GN=RAB10 PE=1 SV=1	22.541	5.7886	0	3824300	#DIV/0!
E9PIT3	Prothrombin	F2	tr|E9PIT3|E9PIT3_HUMAN Activation peptide fragment 1 OS=Homo sapiens OX=9606 GN=F2 PE=1 SV=1	65.408	5.7878	0	4873400	#DIV/0!
P01008	Antithrombin-III	SERPINC1	sp|P01008|ANT3_HUMAN Antithrombin-III OS=Homo sapiens OX=9606 GN=SERPINC1 PE=1 SV=1	52.602	5.7418	0	15968000	#DIV/0!
A0A3B3IU55	Stonin-2	STON2	tr|A0A3B3IU55|A0A3B3IU55_HUMAN Stonin-2 OS=Homo sapiens OX=9606 GN=STON2 PE=1 SV=1	108.96	5.7355	0	57365000	#DIV/0!
A0A1W2PRE1	Guanine nucleotide-binding protein G(t) subunit alpha-1	GNAS	tr|A0A1W2PRE1|A0A1W2PRE1_HUMAN Guanine nucleotide-binding protein G(o) subunit alpha OS=Homo sapiens OX=9606 GN=GNAO1 PE=1 SV=1	5.7186	5.7322	0	16827000	#DIV/0!
E9PHS0	LanC-like protein 1	LANCL1	tr|E9PHS0|E9PHS0_HUMAN Glutathione S-transferase LANCL1 (Fragment) OS=Homo sapiens OX=9606 GN=LANCL1 PE=1 SV=1	22.042	5.7273	0	1961300	#DIV/0!
Q15758	Neutral amino acid transporter B(0)	SLC1A5	sp|Q15758|AAAT_HUMAN Neutral amino acid transporter B(0) OS=Homo sapiens OX=9606 GN=SLC1A5 PE=1 SV=2	56.598	5.7196	0	3905300	#DIV/0!
A0A2R8Y688	Trifunctional enzyme subunit alpha, mitochondrial	HADHA	tr|A0A2R8Y688|A0A2R8Y688_HUMAN Trifunctional enzyme subunit alpha, mitochondrial OS=Homo sapiens OX=9606 GN=HADHA PE=1 SV=1	39.212	5.7158	0	4181500	#DIV/0!
O14654	Insulin receptor substrate 4	IRS4	sp|O14654|IRS4_HUMAN Insulin receptor substrate 4 OS=Homo sapiens OX=9606 GN=IRS4 PE=1 SV=1	133.77	5.7071	0	8511300	#DIV/0!
Q08554	Desmocollin-1	DSC1	sp|Q08554|DSC1_HUMAN Desmocollin-1 OS=Homo sapiens OX=9606 GN=DSC1 PE=1 SV=2	99.986	5.6975	0	14256000	#DIV/0!
O00487	26S proteasome non-ATPase regulatory subunit 14	PSMD14	sp|O00487|PSDE_HUMAN 26S proteasome non-ATPase regulatory subunit 14 OS=Homo sapiens OX=9606 GN=PSMD14 PE=1 SV=1	34.577	5.6929	0	4936200	#DIV/0!
Q8NBJ5	Procollagen galactosyltransferase 1	COLGALT1	sp|Q8NBJ5|GT251_HUMAN Procollagen galactosyltransferase 1 OS=Homo sapiens OX=9606 GN=COLGALT1 PE=1 SV=1	71.635	5.6879	0	3573300	#DIV/0!
Q8NEM0	Microcephalin	MCPH1	sp|Q8NEM0|MCPH1_HUMAN Microcephalin OS=Homo sapiens OX=9606 GN=MCPH1 PE=1 SV=4	92.848	5.6878	0	67334000	#DIV/0!
M0R0R5	Golgin subfamily A member 7B	GOLGA7B	tr|M0R0R5|M0R0R5_HUMAN Golgin subfamily A member 7B OS=Homo sapiens OX=9606 GN=GOLGA7B PE=1 SV=1	18.214	5.6858	0	601660000	#DIV/0!
