# Supplementary material for: Dietary Palmitic Acid Drives a Palmitoyltransferase ZDHHC15‐YAP Feedback Loop Promoting Tumor Metastasis
Source: Adv Sci (Weinh). 2024 Dec 16;12(6):2409883. doi: 10.1002/advs.202409883 (PMC11809420; doi:10.1002/advs.202409883)
Supplement: Supplementary file 8 — Supporting Information [file ADVS-12-2409883-s008.xls]

## Sheet: Sheet1
Table S7：The identified KIBRA-associated proteins
Protein IDs	Protein names	Gene names	Score	Sequence coverage IgG [%]	Sequence coverage KIBRA [%]	LFQ intensity IgG	LFQ intensity KIBRA	FC(KIBRA/IgG)
H3BLZ3	Protein KIBRA	WWC1	325.09	11.43	49.2	0	198200000	#DIV/0!
P35579;Q5BKV1;B1AH99;A0A0C4DFM8;A0A494C024;E7ERA5;A0A2R8Y4C3;A1L2Z2	Myosin-9	MYH9	323.31	12.3	45.2	114510000	261430000	2.28303
P08670;B0YJC4;B0YJC5;A0A1B0GTT5;A0A1B0GVG8;P17661;H7C5W5;P41219;A0A1W2PRT3;A0A1X7SBR3;A0A1W2PR46;E7EMV2;E7ESP9;P14136;P07197	Vimentin	VIM	323.31	54.7	88.6	7862800000	18813000000	2.39266
P61981	14-3-3 protein gamma;14-3-3 protein gamma, N-terminally processed	YWHAG	311.684	4	9.7	50335	1140792	22.664
Q14980;A0A087WY61;H0YFY6;F5H4J1;F5H6Y5;K4DIE0;F5H3L6;F5H763;F5H0Z7;F5H2F3;F5GZW1;F5H1L0;F8W6T3;F5H068;F5H073;F5GWK2;F5H4Y4;F5GWA2;F5H7R5	Nuclear mitotic apparatus protein 1	NUMA1	289.99	1.4	21.8	2157000	99336000	46.0529
P09874;A0A7I2V3E1;A0A7I2V625;A0A7I2V5E9;A0A7I2V384	Poly [ADP-ribose] polymerase 1	PARP1	261.05	17.8	38.4	251970000	293410000	1.16446
P60709;E7EVS6;A0A2R8Y793;A0A6Q8PFE4;A0A2R8YGF8;G5E9R0;A0A6Q8PH58;Q6S8J3;C9JUM1;C9JZR7;C9JTX5;A0A2R8YEA7;A5A3E0;P0CG38;A0A2R8YFE2;Q9BYX7;F8WCH0;P0CG39;A0A6Q8PGD7	Actin, cytoplasmic 1;Actin, cytoplasmic 1, N-terminally processed	ACTB	229.4	25.6	61.9	881160000	1464700000	1.66224
P11388;J3KTB7	DNA topoisomerase 2-alpha	TOP2A	189.44	1.8	18.4	5476600	107030000	19.5431
A0A6Q8PFJ0;P02545;A0A6Q8PHQ9;A0A6Q8PF80;A0A6Q8PGH0;A0A6Q8PFM1;A0A6Q8PF59;A0A0C4DGC5;A0A6Q8PFF5;REV__Q5VX52	Prelamin-A/C;Lamin-A/C	LMNA	182.45	12.8	33.6	52328000	140120000	2.67773
A0A7I2V2G2;P38646;A0A7I2V3F7;A0A7I2V2S7;D6RCD7;A0A7I2YQB2;H0Y8K0;A0A3B3ITI4;H0Y8S0	Stress-70 protein, mitochondrial	HSPA9	182.1	34.8	40.8	1354900000	303900000	0.224297
A0A494C128;O00567;H0YDU4;H0Y653;Q5JXT2	Nucleolar protein 56	NOP56	122.61	4.2	35.1	2853500	84902000	29.7536
G3V4W0;G3V4C1;B2R5W2;B4DY08;P07910;G3V2Q1;G3V576;G3V555;G3V575;G3V5X6;G3V3K6;G3V251;G3V2D6;B4DSU6;G3V5V7;A0A0G2JNQ3;B2RXH8;G3V4M8;G3V2H6	Heterogeneous nuclear ribonucleoproteins C1/C2	HNRNPC	119.61	26.7	53.8	418080000	1061400000	2.53875
A0A7I2V535;Q15233;A0A7I2V4J2;A0A7I2V5Y7;A0A7I2V4K9;A0A7I2V464;A0A7I2V4N2;H7C367;C9JYS8;C9IZL7;E7ESB6;I1E4Y6;A0A7I2V516;A0A7I2V3H0;A0A7I2V361;A0A7I2V3H7;Q6Y7W6;C9JHW1;C9J4X2;A0A7I2YQK8;REV__A0A1W2PQ63;REV__Q9Y2L8;REV__A0A1W2PRT1;REV__E9PFQ4;REV__F8WBD4;REV__Q86SQ0;REV__A7E2Y1;REV__A0A6E1W127;A0A0U1RQF9	Non-POU domain-containing octamer-binding protein	NONO	116.08	8.6	36.7	26992000	264340000	9.79327
A0A0G2JIW1;P0DMV9;P0DMV8;V9GZ37	Heat shock 70 kDa protein 1B;Heat shock 70 kDa protein 1A	HSPA1B;HSPA1A	99.299	20.6	21.3	89191000	423066000	4.74337
Q16352	Alpha-internexin	INA	79.944	7.6	21.2	2684400	16985000	6.3273
B4DY09;Q12905;X6R6Z1;A0A0A0MRL0	Interleukin enhancer-binding factor 2	ILF2	74.561	14.5	36.4	128330000	242430000	1.88911
Q96PK6;A0A0A6YYI9;F8WDX3;A0A0A0MSL8;B8ZZ74	RNA-binding protein 14	RBM14	69.911	12	16.1	46589000	55405000	1.18923
P35240;A0A5K1VW66;A0A5F9ZHA0	Merlin	NF2	66.61	1.7	10.9	0	3541422	#DIV/0!
P27348;E9PG15	14-3-3 protein theta	YWHAQ	66.2503	0	9.8	1400933	3096159	2.21007
P21589;Q96B60;H0Y7R7	5-nucleotidase	NT5E	54.782	5.1	17.1	1300793	2777492	2.13523
P12814;A0A7I2V4Y4;H9KV75;G3V2W4;H7C5W8;G3V2N5;H0YJ11;P35609;A0A494C1A0;G3V2X9;H0YJW3;G3V5M4;G3V2E8;A0A494C060;Q08043;A0A494C166;A0A494C033;A0A087WSZ2;A0A494C0Q3;A0A494C031	Alpha-actinin-1	ACTN1	51.722	2.9	23.7	4403402	5719332	1.29884
P05141;V9GYG0;P12235;Q9H0C2	ADP/ATP translocase 2;ADP/ATP translocase 2, N-terminally processed;ADP/ATP translocase 1;ADP/ATP translocase 4;ADP/ATP translocase 4, N-terminally processed	SLC25A5;SLC25A4;SLC25A31	51.153	3.7	13.8	5200942	11169362	2.14757
A6NP16;E7ERM3;Q4VCS5	Angiomotin	AMOT	36.2891	1.4	2.2	104503	304411	2.91294
Q60FE5;P21333;A0A087WWY3;A0A7I2V3E6;F8WE98;A0A669KBC6;H0Y5C6	Filamin-A	FLNA	36.063	1.3	2.4	10058000	7264600	0.722271
O95835	Serine/threonine-protein kinase LATS1	LATS1	31.725	0	12.1	503021	1049332	2.08606
P62258;K7EM20;K7EIT4	14-3-3 protein epsilon	YWHAE	27.818	0	20.4	10308333	30492214	2.95802
Q5UIP0;H7C2B5;H7BZN3	Telomere-associated protein RIF1	RIF1	27.703	0	2.6	337091	451129	1.3383
A0A7I2YQN9;A0A7I2V5M7;Q13283;A0A7I2V2V1;A0A7I2V651;A0A7I2YQU8;A0A7I2V2X7;A0A7I2V494;A0A7I2V496;A0A7I2V565;A0A7I2YQF2;A0A7I2V5H1;A0A7I2YQH0;A0A7I2V548	Ras GTPase-activating protein-binding protein 1	G3BP1	26.452	4.7	12.4	49753000	24674000	0.49593
Q96MV8	Palmitoyltransferase ZDHHC15	ZDHHC15	17.981	0	27.3	0	805840000	#DIV/0!
Q9BVJ6;X6RJY0	U3 small nucleolar RNA-associated protein 14 homolog A	UTP14A	17.366	0	5.2	392088	419774	1.07061
P18583	Protein SON	SON	17.332	0	1.8	2610943	3517367	1.34716
Q9UBU9;E9PIN3;B4E227	Nuclear RNA export factor 1	NXF1	17.279	0	5	0	10251	#DIV/0!
R9WNI0;A8MQB8;G3V0J0;Q06787;A0A087WXI3;A0A087WY29;Q8IXW7;A0A087WWR6	Fragile X mental retardation protein 1	FMR1	17.278	2.9	4	13302	11240	0.844986
A0A6Q8PHK0;A0A6Q8PGG9;Q14669;H7C2Y1	E3 ubiquitin-protein ligase TRIP12	TRIP12	13.572	0	1.2	47114	491223	10.4263
Q5T2N8;Q9NVI7;Q5SV16;A0A5K1VW56;Q5T9A4	ATPase family AAA domain-containing protein 3C;ATPase family AAA domain-containing protein 3A;ATPase family AAA domain-containing protein 3B	ATAD3C;ATAD3A;ATAD3B	12.735	4.1	1.9	0	43322	#DIV/0!
Q99459	Cell division cycle 5-like protein	CDC5L	11.483	0	2.4	11094	20366	1.83577
Q9H9Y2	Ribosome production factor 1	RPF1	11.48	0	4.3	0	4409	#DIV/0!
F8VRN8;F8VS07;F8VQE1;Q9UHB6	LIM domain and actin-binding protein 1	LIMA1	6.685	0	2.8	3204457	3392214	1.05859
F8WBJ6;Q9NRX1	RNA-binding protein PNO1	PNO1	6.6844	0	10.3	30432	25088	0.824395
P50990	T-complex protein 1 subunit theta	CCT8	6.4244	1.8	0	4397705	4077932	0.927286
