# Supplementary material for: Dietary Palmitic Acid Drives a Palmitoyltransferase ZDHHC15‐YAP Feedback Loop Promoting Tumor Metastasis
Source: Adv Sci (Weinh). 2024 Dec 16;12(6):2409883. doi: 10.1002/advs.202409883 (PMC11809420; doi:10.1002/advs.202409883)
Supplement: Supplementary file 9 — Supporting Information [file ADVS-12-2409883-s002.xls]

## Sheet: Sheet1
Table S8： Identity of palmitoylated proteins mediated by ZDHHC15
Protein IDs	Protein names	Gene names	Fasta headers	Mol. weight [kDa]	Score	LFQ intensity HAM-	LFQ intensity HAM+	FC(HAM+ VS HAM-)
Q6UWP8	Suprabasin	SBSN	sp|Q6UWP8|SBSN_HUMAN Suprabasin OS=Homo sapiens OX=9606 GN=SBSN PE=1 SV=2	60.54	323.31	0	5349000000	#DIV/0!
Q13835	Plakophilin-1	PKP1	sp|Q13835|PKP1_HUMAN Plakophilin-1 OS=Homo sapiens OX=9606 GN=PKP1 PE=1 SV=2	82.86	323.31	0	2704000000	#DIV/0!
P31944	Caspase-14;Caspase-14 subunit p17, mature form;Caspase-14 s	CASP14	sp|P31944|CASPE_HUMAN Caspase-14 OS=Homo sapiens OX=9606 GN=CASP14 PE=1 SV=2	27.679	323.31	0	1835000000	#DIV/0!
P04040	Catalase	CAT	sp|P04040|CATA_HUMAN Catalase OS=Homo sapiens OX=9606 GN=CAT PE=1 SV=3	59.755	323.31	0	1232000000	#DIV/0!
A0A494C0J7	Protein-glutamine gamma-glutamyltransferase E;Protein-gluta	TGM3	tr|A0A494C0J7|A0A494C0J7_HUMAN TGc domain-containing protein OS=Homo sapiens OX=9606 PE=3 SV=1	78.856	204.43	0	1616100000	#DIV/0!
Q14574	Desmocollin-3	DSC3	sp|Q14574|DSC3_HUMAN Desmocollin-3 OS=Homo sapiens OX=9606 GN=DSC3 PE=1 SV=3	99.968	194.75	0	1135900000	#DIV/0!
Q8WVV4	Protein POF1B	POF1B	sp|Q8WVV4|POF1B_HUMAN Protein POF1B OS=Homo sapiens OX=9606 GN=POF1B PE=1 SV=3	68.064	175.79	0	981820000	#DIV/0!
V9GYM8	Rho guanine nucleotide exchange factor 2	ARHGEF2	tr|V9GYM8|V9GYM8_HUMAN Guanine nucleotide exchange factor H1 OS=Homo sapiens OX=9606 GN=ARHGEF2 PE=1 SV=1	116.07	164.141	0	241140000	#DIV/0!
P12236	ADP/ATP translocase 3;ADP/ATP translocase 3, N-terminally p	SLC25A6	sp|P12236|ADT3_HUMAN ADP/ATP translocase 3 OS=Homo sapiens OX=9606 GN=SLC25A6 PE=1 SV=4	32.866	162.324	0	1912000000	#DIV/0!
P20930	Filaggrin	FLG	sp|P20930|FILA_HUMAN Filaggrin OS=Homo sapiens OX=9606 GN=FLG PE=1 SV=3	435.16	157.17	0	454450000	#DIV/0!
P07384	Calpain-1 catalytic subunit	CAPN1	sp|P07384|CAN1_HUMAN Calpain-1 catalytic subunit OS=Homo sapiens OX=9606 GN=CAPN1 PE=1 SV=1	81.889	142.38	0	181190000	#DIV/0!
P29508	Serpin B3	SERPINB3	sp|P29508|SPB3_HUMAN Serpin B3 OS=Homo sapiens OX=9606 GN=SERPINB3 PE=1 SV=2	44.564	137.34	0	153650000	#DIV/0!
O75688	Protein phosphatase 1B	PPM1B	sp|O75688|PPM1B_HUMAN Protein phosphatase 1B OS=Homo sapiens OX=9606 GN=PPM1B PE=1 SV=1	52.642	116.116	0	85272000	#DIV/0!
B7ZC06	Golgin subfamily A member 2	GOLGA2	tr|B7ZC06|B7ZC06_HUMAN Golgin subfamily A member 2 (Fragment) OS=Homo sapiens OX=9606 GN=GOLGA2 PE=1 SV=2	51.964	116.074	0	6978800	#DIV/0!
A6NNK5	Tumor suppressor p53-binding protein 1	TP53BP1	tr|A6NNK5|A6NNK5_HUMAN TP53-binding protein 1 OS=Homo sapiens OX=9606 GN=TP53BP1 PE=1 SV=2	209.02	113.422	0	20261000	#DIV/0!
Q16610	Extracellular matrix protein 1	ECM1	sp|Q16610|ECM1_HUMAN Extracellular matrix protein 1 OS=Homo sapiens OX=9606 GN=ECM1 PE=1 SV=2	60.673	106.46	0	417540000	#DIV/0!
H3BNE1	Synaptosomal-associated protein;Synaptosomal-associated pro	SNAP25	tr|H3BNE1|H3BNE1_HUMAN Synaptosomal-associated protein 25 OS=Homo sapiens OX=9606 GN=SNAP23 PE=1 SV=1	23.315	106.445		6556400	#DIV/0!
Q6E0U4	Dermokine	DMKN	sp|Q6E0U4|DMKN_HUMAN Dermokine OS=Homo sapiens OX=9606 GN=DMKN PE=1 SV=3	47.082	102.3	0	656860000	#DIV/0!
H3BLZ3	Protein KIBRA	WWC1	tr|H3BLZ3|H3BLZ3_HUMAN Protein KIBRA (Fragment) OS=Homo sapiens OX=9606 GN=WWC1 PE=1 SV=1	121.09	100.44	0	188200000	#DIV/0!
P25788	Proteasome subunit alpha type-3	PSMA3	sp|P25788|PSA3_HUMAN Proteasome subunit alpha type-3 OS=Homo sapiens OX=9606 GN=PSMA3 PE=1 SV=2	28.433	100.44	0	182550000	#DIV/0!
P50991	T-complex protein 1 subunit delta	CCT4	sp|P50991|TCPD_HUMAN T-complex protein 1 subunit delta OS=Homo sapiens OX=9606 GN=CCT4 PE=1 SV=4	57.924	94.968	0	96186000	#DIV/0!
P00491	Purine nucleoside phosphorylase	PNP	sp|P00491|PNPH_HUMAN Purine nucleoside phosphorylase OS=Homo sapiens OX=9606 GN=PNP PE=1 SV=2	32.118	93.637	0	205410000	#DIV/0!
A8K2U0	Alpha-2-macroglobulin-like protein 1	A2ML1	sp|A8K2U0|A2ML1_HUMAN Alpha-2-macroglobulin-like protein 1 OS=Homo sapiens OX=9606 GN=A2ML1 PE=1 SV=3	161.1	81.127	0	591500000	#DIV/0!
P18206	Vinculin	VCL	sp|P18206|VINC_HUMAN Vinculin OS=Homo sapiens OX=9606 GN=VCL PE=1 SV=4	123.8	75.695	0	184050000	#DIV/0!
A0A087WZC4	Protein-glutamine gamma-glutamyltransferase 5	TGM5	tr|A0A087WZC4|A0A087WZC4_HUMAN Protein-glutamine gamma-glutamyltransferase 5 OS=Homo sapiens OX=9606 GN=TGM5 PE=1 SV=1	71.787	75.644	0	130150000	#DIV/0!
P05198	Eukaryotic translation initiation factor 2 subunit 1	EIF2S1	sp|P05198|IF2A_HUMAN Eukaryotic translation initiation factor 2 subunit 1 OS=Homo sapiens OX=9606 GN=EIF2S1 PE=1 SV=3	36.112	72.732	0	122160000	#DIV/0!
Q6ZVX7	F-box only protein 50	NCCRP1	sp|Q6ZVX7|FBX50_HUMAN F-box only protein 50 OS=Homo sapiens OX=9606 GN=NCCRP1 PE=1 SV=1	30.847	69.663	0	536620000	#DIV/0!
P06702	Protein S100-A9	S100A9	sp|P06702|S10A9_HUMAN Protein S100-A9 OS=Homo sapiens OX=9606 GN=S100A9 PE=1 SV=1	13.242	69.431	0	397510000	#DIV/0!
M0QYU8	Kallikrein-7	KLK7	tr|M0QYU8|M0QYU8_HUMAN Kallikrein-7 (Fragment) OS=Homo sapiens OX=9606 GN=KLK7 PE=1 SV=1	7.7959	68.175	0	356890000	#DIV/0!
K7ES02	Bleomycin hydrolase	BLMH	tr|K7ES02|K7ES02_HUMAN Bleomycin hydrolase (Fragment) OS=Homo sapiens OX=9606 GN=BLMH PE=1 SV=1	37.198	67.976	0	961510000	#DIV/0!
A0A7I2YQQ3	Gamma-glutamyl hydrolase	GGH	tr|A0A7I2YQQ3|A0A7I2YQQ3_HUMAN Gamma-glutamyl hydrolase OS=Homo sapiens OX=9606 GN=GGH PE=4 SV=1	32.303	64.675	0	252270000	#DIV/0!
P81605	Dermcidin;Survival-promoting peptide;DCD-1	DCD	sp|P81605|DCD_HUMAN Dermcidin OS=Homo sapiens OX=9606 GN=DCD PE=1 SV=2	11.284	63.923	0	10687000000	#DIV/0!
F8W787	Cathepsin D;Cathepsin D light chain;Cathepsin D heavy chain	CTSD	tr|F8W787|F8W787_HUMAN Cathepsin D OS=Homo sapiens OX=9606 GN=CTSD PE=1 SV=2	40.783	62.621	0	255950000	#DIV/0!
E9PKG1	Protein arginine N-methyltransferase 1	PRMT1	tr|E9PKG1|E9PKG1_HUMAN Protein arginine N-methyltransferase 1 OS=Homo sapiens OX=9606 GN=PRMT1 PE=1 SV=1	37.709	60.168	0	225220000	#DIV/0!
G3V295	Proteasome subunit alpha type;Proteasome subunit alpha type	PSMA6	tr|G3V295|G3V295_HUMAN Proteasome subunit alpha type OS=Homo sapiens OX=9606 GN=PSMA6 PE=1 SV=1	22.842	55.861	0	160100000	#DIV/0!
Q2L6G8	Corneodesmosin	CDSN	tr|Q2L6G8|Q2L6G8_HUMAN Corneodesmosin OS=Homo sapiens OX=9606 GN=CDSN PE=1 SV=1	51.539	54.432	0	2159400000	#DIV/0!
A0A2R8YGD1	Tripeptidyl-peptidase 1	TPP1	tr|A0A2R8YGD1|A0A2R8YGD1_HUMAN Tripeptidyl aminopeptidase OS=Homo sapiens OX=9606 GN=TPP1 PE=1 SV=1	50.889	53.661	0	92191000	#DIV/0!
D6RGG3	Collagen alpha-1(XII) chain	COL12A1	tr|D6RGG3|D6RGG3_HUMAN Collagen alpha-1(XII) chain OS=Homo sapiens OX=9606 GN=COL12A1 PE=1 SV=1	333.2	51.45	0	11120000	#DIV/0!
Q9NZT1	Calmodulin-like protein 5	CALML5	sp|Q9NZT1|CALL5_HUMAN Calmodulin-like protein 5 OS=Homo sapiens OX=9606 GN=CALML5 PE=1 SV=2	15.892	47.684	0	180200000	#DIV/0!
O14818	Proteasome subunit alpha type-7;Proteasome subunit alpha ty	PSMA7	sp|O14818|PSA7_HUMAN Proteasome subunit alpha type-7 OS=Homo sapiens OX=9606 GN=PSMA7 PE=1 SV=1	27.887	45.978	0	191300000	#DIV/0!
P28070	Proteasome subunit beta type-4	PSMB4	sp|P28070|PSB4_HUMAN Proteasome subunit beta type-4 OS=Homo sapiens OX=9606 GN=PSMB4 PE=1 SV=4	29.204	45.253	0	113970000	#DIV/0!
Q96PD5	N-acetylmuramoyl-L-alanine amidase	PGLYRP2	sp|Q96PD5|PGRP2_HUMAN N-acetylmuramoyl-L-alanine amidase OS=Homo sapiens OX=9606 GN=PGLYRP2 PE=1 SV=1	62.216	43.637	0	23606000	#DIV/0!
J3KPS3	Fructose-bisphosphate aldolase;Fructose-bisphosphate aldola	ALDOA	tr|J3KPS3|J3KPS3_HUMAN Fructose-bisphosphate aldolase OS=Homo sapiens OX=9606 GN=ALDOA PE=1 SV=1	39.817	39.884	0	42764000	#DIV/0!
Q8IW75	Serpin A12	SERPINA12	sp|Q8IW75|SPA12_HUMAN Serpin A12 OS=Homo sapiens OX=9606 GN=SERPINA12 PE=1 SV=1	47.174	39.846	0	312430000	#DIV/0!
P12273	Prolactin-inducible protein	PIP	sp|P12273|PIP_HUMAN Prolactin-inducible protein OS=Homo sapiens OX=9606 GN=PIP PE=1 SV=1	16.572	39.521	0	320960000	#DIV/0!
P49189	4-trimethylaminobutyraldehyde dehydrogenase	ALDH9A1	sp|P49189|AL9A1_HUMAN 4-trimethylaminobutyraldehyde dehydrogenase OS=Homo sapiens OX=9606 GN=ALDH9A1 PE=1 SV=3	53.801	38.18	0	216850000	#DIV/0!
Q7L5L3	Glycerophosphodiester phosphodiesterase domain-containing p	GDPD3	sp|Q7L5L3|GDPD3_HUMAN Lysophospholipase D GDPD3 OS=Homo sapiens OX=9606 GN=GDPD3 PE=1 SV=3	36.596	37.739	0	33643000	#DIV/0!
H3BSJ9	Cytochrome b-c1 complex subunit 2, mitochondrial	UQCRC2	tr|H3BSJ9|H3BSJ9_HUMAN Cytochrome b-c1 complex subunit 2, mitochondrial OS=Homo sapiens OX=9606 GN=UQCRC2 PE=1 SV=1	36.389	36.512	0	67506000	#DIV/0!
B7Z5J4	Carboxypeptidase A4	CPA4	tr|B7Z5J4|B7Z5J4_HUMAN Carboxypeptidase A4 OS=Homo sapiens OX=9606 GN=CPA4 PE=1 SV=1	35.634	36.385	0	391110000	#DIV/0!
H7BXK7	Serpin B8	SERPINB8	tr|H7BXK7|H7BXK7_HUMAN Serpin B8 (Fragment) OS=Homo sapiens OX=9606 GN=SERPINB8 PE=1 SV=1	21.846	35.687	0	55431000	#DIV/0!
P32320	Cytidine deaminase	CDA	sp|P32320|CDD_HUMAN Cytidine deaminase OS=Homo sapiens OX=9606 GN=CDA PE=1 SV=2	16.185	33.4	0	226450000	#DIV/0!
A0A286YFJ8	Ig gamma-4 chain C region;Ig gamma-3 chain C region	IGHG4	tr|A0A286YFJ8|A0A286YFJ8_HUMAN Immunoglobulin heavy constant gamma 4 (Fragment) OS=Homo sapiens OX=9606 GN=IGHG4 PE=1 SV=1	43.831	31.431	0	995300000	#DIV/0!
Q9Y2T3	Guanine deaminase	GDA	sp|Q9Y2T3|GUAD_HUMAN Guanine deaminase OS=Homo sapiens OX=9606 GN=GDA PE=1 SV=1	51.002	31.29	0	36995000	#DIV/0!
E9PQS1	Ester hydrolase C11orf54	C11orf54	tr|E9PQS1|E9PQS1_HUMAN Ester hydrolase C11orf54 (Fragment) OS=Homo sapiens OX=9606 GN=C11orf54 PE=1 SV=1	26.333	29.038	0	73124000	#DIV/0!
P13716	Delta-aminolevulinic acid dehydratase	ALAD	sp|P13716|HEM2_HUMAN Delta-aminolevulinic acid dehydratase OS=Homo sapiens OX=9606 GN=ALAD PE=1 SV=1	36.294	28.666	0	59570000	#DIV/0!
A0A087WUL2	Proteasome subunit beta type-3	PSMB3	tr|A0A087WUL2|A0A087WUL2_HUMAN Proteasome chain 13 (Fragment) OS=Homo sapiens OX=9606 GN=PSMB3 PE=1 SV=1	16.161	27.83	0	89278000	#DIV/0!
F8VV32	Lysozyme;Lysozyme C	LYZ	tr|F8VV32|F8VV32_HUMAN 1,4-beta-N-acetylmuramidase C OS=Homo sapiens OX=9606 GN=LYZ PE=1 SV=1	11.488	27.32	0	117460000	#DIV/0!
B4E1C5	Histidine--tRNA ligase, cytoplasmic	HARS	tr|B4E1C5|B4E1C5_HUMAN Histidine--tRNA ligase, cytoplasmic OS=Homo sapiens OX=9606 GN=HARS1 PE=1 SV=1	43.878	26.445	0	52219000	#DIV/0!
A0A7I2V4K5	Carboxypeptidase;Lysosomal protective protein;Lysosomal pro	CTSA	tr|A0A7I2V4K5|A0A7I2V4K5_HUMAN Lysosomal protective protein OS=Homo sapiens OX=9606 GN=CTSA PE=4 SV=1	50.925	25.63	0	86363000	#DIV/0!
P00533	Epidermal growth factor receptor;Receptor protein-tyrosine	EGFR	sp|P00533|EGFR_HUMAN Epidermal growth factor receptor OS=Homo sapiens OX=9606 GN=EGFR PE=1 SV=2	134.28	25.412	0	49906000	#DIV/0!
A0A7I2V610	Insulin-degrading enzyme	IDE	tr|A0A7I2V610|A0A7I2V610_HUMAN Insulin-degrading enzyme OS=Homo sapiens OX=9606 GN=IDE PE=4 SV=1	111.18	25.042	0	74460000	#DIV/0!
J3KS22	L-xylulose reductase	DCXR	tr|J3KS22|J3KS22_HUMAN L-xylulose reductase (Fragment) OS=Homo sapiens OX=9606 GN=DCXR PE=1 SV=8	23.803	24.999	0	59380000	#DIV/0!
P61081	NEDD8-conjugating enzyme Ubc12	UBE2M	sp|P61081|UBC12_HUMAN NEDD8-conjugating enzyme Ubc12 OS=Homo sapiens OX=9606 GN=UBE2M PE=1 SV=1	20.9	24.718	0	111160000	#DIV/0!
A0A0U1RQC9	Cellular tumor antigen p53	TP53	tr|A0A0U1RQC9|A0A0U1RQC9_HUMAN Cellular tumor antigen p53 OS=Homo sapiens OX=9606 GN=TP53 PE=1 SV=1	45.884	24.406	0	42439000	#DIV/0!
P49721	Proteasome subunit beta type-2	PSMB2	sp|P49721|PSB2_HUMAN Proteasome subunit beta type-2 OS=Homo sapiens OX=9606 GN=PSMB2 PE=1 SV=1	22.836	24.213	0	33398000	#DIV/0!
P50395	Rab GDP dissociation inhibitor beta	GDI2	sp|P50395|GDIB_HUMAN Rab GDP dissociation inhibitor beta OS=Homo sapiens OX=9606 GN=GDI2 PE=1 SV=2	50.663	23.611	0	46816000	#DIV/0!
P62318	Small nuclear ribonucleoprotein Sm D3	SNRPD3	sp|P62318|SMD3_HUMAN Small nuclear ribonucleoprotein Sm D3 OS=Homo sapiens OX=9606 GN=SNRPD3 PE=1 SV=1	13.916	22.513	0	19768000	#DIV/0!
F5H4Z8	Thrombospondin-3	THBS3	tr|F5H4Z8|F5H4Z8_HUMAN Thrombospondin-3 OS=Homo sapiens OX=9606 GN=THBS3 PE=1 SV=2	103.25	21.972	0	70928000	#DIV/0!
Q8IXB1	DnaJ homolog subfamily C member 10	DNAJC10	sp|Q8IXB1|DJC10_HUMAN DnaJ homolog subfamily C member 10 OS=Homo sapiens OX=9606 GN=DNAJC10 PE=1 SV=2	91.079	20.278	0	18214000	#DIV/0!
Q9BWD1	Acetyl-CoA acetyltransferase, cytosolic	ACAT2	sp|Q9BWD1|THIC_HUMAN Acetyl-CoA acetyltransferase, cytosolic OS=Homo sapiens OX=9606 GN=ACAT2 PE=1 SV=2	41.35	20.237	0	19014000	#DIV/0!
A0A2Q2TTZ9			tr|A0A2Q2TTZ9|A0A2Q2TTZ9_HUMAN Immunoglobulin kappa variable 1-33 OS=Homo sapiens OX=9606 GN=IGKV1D-33 PE=1 SV=1	11.842	19.819	0	21918000	#DIV/0!
P30086	Phosphatidylethanolamine-binding protein 1;Hippocampal chol	PEBP1	sp|P30086|PEBP1_HUMAN Phosphatidylethanolamine-binding protein 1 OS=Homo sapiens OX=9606 GN=PEBP1 PE=1 SV=3	21.057	19.699	0	45565000	#DIV/0!
O75342	Arachidonate 12-lipoxygenase, 12R-type	ALOX12B	sp|O75342|LX12B_HUMAN Arachidonate 12-lipoxygenase, 12R-type OS=Homo sapiens OX=9606 GN=ALOX12B PE=1 SV=1	80.355	19.333	0	42225000	#DIV/0!
Q9UHG3	Prenylcysteine oxidase 1	PCYOX1	sp|Q9UHG3|PCYOX_HUMAN Prenylcysteine oxidase 1 OS=Homo sapiens OX=9606 GN=PCYOX1 PE=1 SV=3	56.639	19.143	0	26762000	#DIV/0!
O75635	Serpin B7	SERPINB7	sp|O75635|SPB7_HUMAN Serpin B7 OS=Homo sapiens OX=9606 GN=SERPINB7 PE=1 SV=1	42.904	18.788	0	59149000	#DIV/0!
P20618	Proteasome subunit beta type-1	PSMB1	sp|P20618|PSB1_HUMAN Proteasome subunit beta type-1 OS=Homo sapiens OX=9606 GN=PSMB1 PE=1 SV=2	26.489	18.596	0	70925000	#DIV/0!
O75436	Vacuolar protein sorting-associated protein 26A	VPS26A	sp|O75436|VP26A_HUMAN Vacuolar protein sorting-associated protein 26A OS=Homo sapiens OX=9606 GN=VPS26A PE=1 SV=2	38.169	18.587	0	37219000	#DIV/0!
P01700	Ig lambda chain V-I region HA;Ig lambda chain V-I region VO		sp|P01700|LV147_HUMAN Immunoglobulin lambda variable 1-47 OS=Homo sapiens OX=9606 GN=IGLV1-47 PE=1 SV=2	12.283	18.21	0	55900000	#DIV/0!
Q5T750	Skin-specific protein 32	XP32	sp|Q5T750|XP32_HUMAN Skin-specific protein 32 OS=Homo sapiens OX=9606 GN=XP32 PE=1 SV=1	26.238	18.029	0	140850000	#DIV/0!
B4E3S0	Coronin;Coronin-1C	CORO1C	tr|B4E3S0|B4E3S0_HUMAN Coronin OS=Homo sapiens OX=9606 GN=CORO1C PE=1 SV=1	41.603	17.72	0	10858000	#DIV/0!
H7C3G9	N-acetyl-D-glucosamine kinase	NAGK	tr|H7C3G9|H7C3G9_HUMAN GlcNAc kinase OS=Homo sapiens OX=9606 GN=NAGK PE=1 SV=2	36.888	17.682	0	12355000	#DIV/0!
E7EN89	Toll-interacting protein	TOLLIP	tr|E7EN89|E7EN89_HUMAN Toll interacting protein, isoform CRA_b OS=Homo sapiens OX=9606 GN=TOLLIP PE=1 SV=2	27.043	17.093	0	46534000	#DIV/0!
A0A2R8Y430	Glutathione synthetase	GSS	tr|A0A2R8Y430|A0A2R8Y430_HUMAN Glutathione synthetase OS=Homo sapiens OX=9606 GN=GSS PE=1 SV=1	49.976	17.065	0	28341000	#DIV/0!
P42357	Histidine ammonia-lyase	HAL	sp|P42357|HUTH_HUMAN Histidine ammonia-lyase OS=Homo sapiens OX=9606 GN=HAL PE=1 SV=1	72.697	16.535	0	63615000	#DIV/0!
A0A7I2YQT5	Dipeptidyl peptidase 1;Dipeptidyl peptidase 1 exclusion dom	CTSC	tr|A0A7I2YQT5|A0A7I2YQT5_HUMAN Dipeptidyl peptidase 1 OS=Homo sapiens OX=9606 GN=CTSC PE=4 SV=1	38.535	16.435	0	146120000	#DIV/0!
C9JIF9	Acylamino-acid-releasing enzyme	APEH	tr|C9JIF9|C9JIF9_HUMAN Acyl-peptide hydrolase OS=Homo sapiens OX=9606 GN=APEH PE=1 SV=1	81.673	15.44	0	17031000	#DIV/0!
A0A0J9YX35			sp|A0A0J9YX35|HV64D_HUMAN Immunoglobulin heavy variable 3-64D OS=Homo sapiens OX=9606 GN=IGHV3-64D PE=3 SV=1	12.822	15.265	0	65350000	#DIV/0!
Q8NEX9	Short-chain dehydrogenase/reductase family 9C member 7	SDR9C7	sp|Q8NEX9|DR9C7_HUMAN Short-chain dehydrogenase/reductase family 9C member 7 OS=Homo sapiens OX=9606 GN=SDR9C7 PE=1 SV=1	35.262	14.618	0	56333000	#DIV/0!
P28074	Proteasome subunit beta type-5	PSMB5	sp|P28074|PSB5_HUMAN Proteasome subunit beta type-5 OS=Homo sapiens OX=9606 GN=PSMB5 PE=1 SV=3	28.48	14.59	0	29518000	#DIV/0!
A0A1B0GV06	Acid ceramidase;Acid ceramidase subunit alpha;Acid ceramida	ASAH1	tr|A0A1B0GV06|A0A1B0GV06_HUMAN Acid ceramidase (Fragment) OS=Homo sapiens OX=9606 GN=ASAH1 PE=1 SV=1	22.837	14.518	0	94807000	#DIV/0!
P04350	Tubulin beta-4A chain	TUBB4A	sp|P04350|TBB4A_HUMAN Tubulin beta-4A chain OS=Homo sapiens OX=9606 GN=TUBB4A PE=1 SV=2	49.585	14.474	0	8876900	#DIV/0!
