# Supplementary material for: Dietary Palmitic Acid Drives a Palmitoyltransferase ZDHHC15‐YAP Feedback Loop Promoting Tumor Metastasis
Source: Adv Sci (Weinh). 2024 Dec 16;12(6):2409883. doi: 10.1002/advs.202409883 (PMC11809420; doi:10.1002/advs.202409883)
Supplement: Supplementary file 10 — Supporting Information [file ADVS-12-2409883-s010.xls]

## Sheet: DNA引物合成
Number	name	AATT+CCG/{Spacer C3}/GAANTTCCG*GAATTCCGG						Biotin-dT	ddC
1	HA-KIBRA-L-1	CCAAGCTTatgccccggccggagctgcccctg
2	HA-KIBRA-L-2	CATCTAGAgtcatctgcagagagagctgggatatt
3	HA-KIBRA-C711S-1	tctgaaagcacaacctCcctgttccgg
4	HA-KIBRA-C711S-2	ccggaacaggGaggttgtgctttcaga
5	HA-KIBRA-C749S-1	agagtcgatgtctCtaccaccgacag
6	HA-KIBRA-C749S-2	ctgtcggtggtaGagacatcgactct
7	HA-KIBRA-C759S-1	catctggaagagtCcctgggaggc
8	HA-KIBRA-C759S-2	gcctcccaggGactcttccagatg
9	HA-KIBRA-C771S-1	ctggcggaggtctCccggtctggggag
10	HA-KIBRA-C771S-2	ctccccagaccggGagacctccgccag
11	KIBRA-C705S-1	cttcctAgctctgaaagcacaacc
12	KIBRA-C705S-2	ggttgtgctttcagagcTaggaag
13	GST-KIBRA-F	GGGGCCCCTGGGATCCATGCCCCGGCCGGAGC
14	GST-KIBRA-R	CGCTCGAGTCGACCCGGGTTAGACGTCATCTGCAGAGAGAGCT
15	GST-KIBRA-d 6-88-F	F:GGGGCCCCTGGGATCCCTGCCCCTGCCGGAG
16	GST-KIBRA-d6-88-R	R:GGCCGCTCGAGTCGACCCATTGTACTCGAGGATCCTCAATCTG
17	GST-KIBRA-d300-650-F	F:CCCGGGTCGACTCGAGGAGAAGGTCAGATTGCGCC
18	GST-KIBRA-d300-650-R	R:AGTCACGATGCGGCCGCGTCAAATGCAGCAGCTTCTGA
19	GST-KIBRA-d658-785-F	F:GGGGCCCCTGGGATCCGGTGCGACCCGAATTCAGATTG
20	GST-KIBRA-d658-785-R	R:GGCCGCTCGAGTCGACGCTGAGAAGGTTGTACCAGCG
21	GST-KIBRA-d800-1113-F	F:GGGGCCCCTGGGATCCGGAGTCATGGCCCCTGC
22	GST-KIBRA-d800-1113-R	R:GGCCGCTCGAGTCGACAGCTGGGATATTCATCCGAGGC
23	GST-WWC1-F	TGGGATCCCCGGAATTCatgccccggccggag
24	GST-WWC1-R	ATGCGGCCGCTCGAGttagacgtcatctgcagaga
25	GST-WWC1-R5	ATGCGGCCGCTCGAGttacagtgtctgtgtgctgct
26	3XHA-KIBRA-F	F:GGGGCCCCTGGGATCCATGCCCCGGCCGGAGC
27	3XHA-KIBRA-R	R:CGCTCGAGTCGACCCGGGTTAGACGTCATCTGCAGAGAGAGCT
28	3XHA-KIBRA-6-88-F-1	cggcgggagcaggaa
29	3XHA-KIBRA-6-88-F-2	TAGCCCGGGCGGATCCatgccccggccggagcggcgggagcaggaa
30	3XHA-KIBRA-6-88-F-3	TAGCCCGGGCGGATCCatgccccggccgga
31	3XHA-KIBRA-6-88-R	TGGATATCTGCAGAATTCttagacgtcatctgcagaga
32	3XHA-KIBRA-300-650-F	aacaatcagttggcaagtgacgaatcggaagcagt
33	3XHA-KIBRA-300-650-R	actgcttccgattcgtcacttgccaactgattgtt
34	3XHA-KIBRA-658-785-F	tgacgaatcggaagcagtgtacaaatacttgaagaaaca
35	3XHA-KIBRA-658-785-R	tgtttcttcaagtatttgtacactgcttccgattcgtca
36	3XHA-KIBRA-800-1113-F	ttagacgtcatctgcagagagcactggcttgagctccct
37	3XHA-KIBRA-800-1113-R	R:GGCCGCTCGAGTCGACAGCTGGGATATTCATCCGAGGC
38	ZDHHC15-V5-1	cc AAGCTT ggCGCCATGCGGCGAG
39	ZDHHC15-V5-2	GC TCTAGA GC ttccgttTCCACAGCAAGA
40	XbaI-R-ZDHHC15	GCTCTAGAGCTGTTTCCGTTTCCACAGCAAGAGATG
41	HindIII-F-138	CCCAAGCTTATGAAGCCAGACCGCTGCCACCACTGCTC
42	137-R	GATCAGATGACACCGGTCACAGAATC
43	201-F	TGACCGGTGTCATCTGATCAGAGGGGAATTACCCAGTGTTCGCTC
44	XbaI-200-R	GCTCTAGAGCCCAGTATTTGATGAAATAGCTGAAG
45	HindIII-F-ZDHHC15	CCCAAGCTTATGCGGCGAGGCTGGAAGATGGCTC
46	ZDHHC15-DHHS-F	GTGTTAAAAATGGATCATCACAGCCCTTGGGTTAATAACTGCA
47	ZDHHC15-DHHS-R	TGCAGTTATTAACCCAAGGGCTGTGATGATCCATTTTTAACAC
50
51	shZDHHC15-1	TCGCTATATCAAGTATCTA
52	shZDHHC15-2	TGTGCTATGTGTGTGTTAA
53	shZDHHC15-3	AGGAGCGCTATGAAAATGA
54	shZDHHC15-4	AGCTACTCAAGAAGATCAA
55	shZDHHC15-5	CTGAAGCCTTTGTTTAATT
56	shZDHHC15-6	CAGCAGGTGTTTGGAGATA
57	PCDH-ENO-WWC1-F：	TCCATAGAAGATTCTAGAatgccccggccggagct
58	PCDH-ENO-WWC1-R：	ATCTTCCATggtggcGAATTCttagacgtcatctgcagaga
59	PCDH-ENO-ZDHHC15-F：	TCCATAGAAGATTCTAGACGCCATGCGGCGAGGCTGGA
60	PCDH-ENO-ZDHHC15-R：	ATCTTCCATggtggcGAATTCttgtttccgttTCCACAGCAA
41	WWC1-F	GGACGCTGTGTCTGCTCTGTTG
42	WWC1-R	CTCCTCCTCTTCCTCGGCTACTG
43	PTPN14-F	GCTCCCTCAGTATCACCACAAGAAG
44	PTPN14-R	TCCTCCTCCTCCTCCTCACTCTC
45	FRMD6-F	GCAACAGCCACCGCCTCTATATG
46	FRMD6-R	CATGTCGAGGTCCAGGTTGTCAC
47	AMOTL2-F	CCTCCAACAGCAGCAGCAGTAC
48	AMOTL2-R	AGGCTCTGGTCAGGCTCTCATG
49	AXL-F	GAACCTTCAACTCCTGCCTTCTCG
50	AXL-R	TTCATCGTCTTCACAGCCACCTTG
51	TEAD1-F	ATGTCCTCAGCCCAGATCGTCTC
52	TEAD1-R	TTGTGCCAATGGAGCGACCTTG
53	chip-site1-F	AGCAGCAATGAACAAGTGGA
54	chip-site1-R	GGGAAGAACTGACATCGTGA
55	chip-site1B-R	GGGTCTTCCTATCCATGAACAT
56	chip-site2-F	CGGAGTCTTGCTCTGTCTCC
57	chip-site2-R	AGCCAGGTGTGATGACATGC
58	chip-site2B-F	GGGGTAAATGCAATACCATGGAG
59	chip-site2B-R	GAGGTTGCAGTGAGCCAAGA
60	chip-site3-F	AGTGATGTTTGTTCACTCAGGT
61	chip-site3-R	AAGGGGCTGTTCAGAAGGTG
62	chip-site3B-F	AGGGGTATAGTGATGTTTGTTCACT
63	chip-site3B-R	AGGGGTATAGTGATGTTTGTTCACT
64	Homo-Runx2-F	TAGGCGCATTTCAGGTGCTT
65	Homo-Runx2-R	GGTGTGGTAGTGAGTGGTGG
66	CDH4-F	CCTCCCCATCCTAAAACCAC
67	CDH4-R	GCCCTGGTATGGAGCATCTA
68	AQP4-F	GTGAGGAAATGCAGTGCCAA
69	AQP4-R	CCCCATAGCAAACTAAGGGCT
70	ZDHHC15-PRO-AAAA-F	ctctgtctcccaggctTTTTtgcagtgatgcaa
71	ZDHHC15-PRO-AAAA-R	ttgcatcactgcaAAAAagcctgggagacagag
72	PRO-ZDHHC15-AAAA-1	gctctgtctcccaggctggaaAAcagtgatgcaatcttggct
73	PRO-ZDHHC15-AAAA-2	agccaagattgcatcactgTTttccagcctgggagacagagc
74	Flag-ZDHHC15-S10C-F	ggctggaagatggctctgtGtggggggctgcggtgctgccgc
75	Flag-ZDHHC15-S10C-R	gcggcagcaccgcagccccccaCacagagccatcttccagcc
76	Flag-ZDHHC15-R133W-F	ggagctgtacgattctgtgacTggtgtcatctgatcaagccagaccgc
77	Flag-ZDHHC15-R133W-R	gcggtctggcttgatcagatgacaccAgtcacagaatcgtacagctcc
78	Flag-ZDHHC15-P306A-F	gagtcacagaacGcactgctagcaaatgaagaaacctgggaagac
79	Flag-ZDHHC15-P306A-R	gtcttcccaggtttcttcatttgctagcagtgCgttctgtgactc
80	Flag-ZDHHC15-P160S-F	aaaatggatcatcactgcTcttgggttaataactgcattgga
81	Flag-ZDHHC15-P160S-R	tccaatgcagttattaacccaagAgcagtgatgatccatttt
82	Flag-ZDHHC15-C185F-F	ttagcttactctgttctctactTcctgtacattgctacgacag
83	Flag-ZDHHC15-C185F-R	ctgtcgtagcaatgtacaggAagtagagaacagagtaagctaa
84	Flag-ZDHHC15-R240K-F	tgttggcttgtcagcaAaaacaaaaccaccttagaggccttctg
85	Flag-ZDHHC15-R240K-R	cagaaggcctctaaggtggttttgtttTtgctgacaagccaaca
86	Flag-ZDHHC15-N260T-F	tttacaagtggcccagagaaaaCtgggttcaaccttggcttcatcaagaa
87	Flag-ZDHHC15-N260T-R	ttcttgatgaagccaaggttgaacccaGttttctctgggccacttgtaaa
88	HA-KIBRA-2CS-F	gtccttccttCctctgaaagcacaacctCcctgttccgg
89	HA-KIBRA-2CS-R	ccggaacaggGaggttgtgctttcagagGaaggaaggac
90
91
92
93
94
95
96
97
98
99
100
101
102
103
104
105
106
107
108
109
110
111
112
113
114
115
116
117
118
119
120
121
122
123
124
125
126
127
128
129
130
131
132
133
134
135
136
137
138
139
140
141
142
143
144
145
146
147
148
149
150
151
152
153
154
155
156
157
158
159
160
161
162
163
164
165
166
167
168
169
170
171
172
173
174
175
176
177
178
179
180
181
182
183
184
185
186
187
188
189
190
191
192
193
194
195
196
197
198
199
200
201
202
203
204
205
206
207
208
209
210
211
212
213
214
215
216
217
218
219
220
221
222
223
224
225
226
227
228
229
230
231
232
233
234
235
236
237
238
239
240
241
242
243
244
245
246
247
248
249
250
251
252
253
254
255
256
257
258
259
260
261
262
263
264
265
266
267
268
269
270
271
272
273
274
275
276
277
278
279
280
281
282
283
284
285
286
287
288
289
290
291
292
293
294
295
296
297
298
299
300
301
302
303
304
305
306
307
308
309
310
311
312
313
314
315
316
317
318
319
320
321
322
323
324
325
326
327
328
329
330
331
332
333
334
335
336
337
338
339
340
341
342
343
344
345
346
347
348
349
350
351
352
353
354
355
356
357
358
359
360
361
362
363
364
365
366
367
368
369
370
371
372
373
374
375
376
377
378
379
380
381
382
383
384
385
386
387
388
389
390
391
392
393
394
395
396
397
398
399
400
401
402
403
404
405
406
407
408
409
410
411
412
413
414
415
416
417
418
419
420
421
422
423
424
425
426
427
428
429
430
431
432
433
434
435
436
437
438
439
440
441
442
